# Supplementary material for: Prediction of LncRNA-encoded small peptides in glioma and oligomer channel functional analysis using in silico approaches
Source: PLoS One. 2021 Mar 18;16(3):e0248634. doi: 10.1371/journal.pone.0248634 (PMC7971536; doi:10.1371/journal.pone.0248634)
Supplement: S3 File — (CSV) [file pone.0248634.s007.csv]

	logFC	logCPM	PValue	FDR
CRYGN|ENSG00000127377|protein_coding	-3.522970395	-1.845168774	5.49E-22	9.82E-18
GLP2R|ENSG00000065325|protein_coding	-4.252005582	0.784647174	1.49E-21	1.34E-17
AP2A2|ENSG00000183020|protein_coding	-1.360254805	6.974046154	2.08E-18	9.85E-15
AC010616.1|ENSG00000268041|protein_coding	-3.112312081	-0.563782127	2.38E-18	9.85E-15
MAST3|ENSG00000099308|protein_coding	-2.817104779	5.927652658	2.75E-18	9.85E-15
CMIP|ENSG00000153815|protein_coding	-1.881287465	6.236725206	1.40E-17	4.19E-14
YWHAG|ENSG00000170027|protein_coding	-2.106475761	8.476806067	1.30E-16	3.32E-13
MAP2K1|ENSG00000169032|protein_coding	-1.73267584	6.339770552	1.77E-16	3.89E-13
IL12RB2|ENSG00000081985|protein_coding	-3.511914703	-0.95369193	1.96E-16	3.89E-13
PPP1R37|ENSG00000104866|protein_coding	-1.544440159	5.27190416	2.47E-16	4.42E-13
PI4KA|ENSG00000241973|protein_coding	-2.219884619	7.130044372	2.81E-16	4.57E-13
GSG1L2|ENSG00000214978|protein_coding	-4.824568414	-3.218178617	3.25E-16	4.85E-13
KIAA0513|ENSG00000135709|protein_coding	-2.916688691	6.59995221	3.65E-16	5.03E-13
RTL1|ENSG00000254656|protein_coding	-3.584118352	-1.408915471	5.65E-16	7.22E-13
FAM131A|ENSG00000175182|protein_coding	-1.877969025	5.751100218	6.62E-16	7.90E-13
YWHAH|ENSG00000128245|protein_coding	-2.453634888	7.869431584	7.61E-16	8.51E-13
MAPRE3|ENSG00000084764|protein_coding	-1.979746604	6.211265372	8.52E-16	8.97E-13
HS3ST2|ENSG00000122254|protein_coding	-3.621909097	3.276266383	9.12E-16	9.07E-13
AACS|ENSG00000081760|protein_coding	-1.863099215	4.70261054	1.06E-15	1.00E-12
YPEL2|ENSG00000175155|protein_coding	-1.765728111	4.571442966	1.35E-15	1.17E-12
ATP6V1B2|ENSG00000147416|protein_coding	-1.707861363	7.665446476	1.37E-15	1.17E-12
ISLR2|ENSG00000167178|protein_coding	-3.685488644	3.07971173	1.46E-15	1.18E-12
NSF|ENSG00000073969|protein_coding	-2.393051873	6.548774787	1.52E-15	1.18E-12
TACR2|ENSG00000075073|protein_coding	-2.575011179	-0.493443411	2.51E-15	1.87E-12
GLS|ENSG00000115419|protein_coding	-2.29614965	6.06411821	2.78E-15	1.99E-12
RASAL1|ENSG00000111344|protein_coding	-3.974669762	3.231262978	3.30E-15	2.28E-12
CLSTN3|ENSG00000139182|protein_coding	-2.495507904	6.538817629	4.17E-15	2.76E-12
C16orf70|ENSG00000125149|protein_coding	-1.172840273	4.390074424	4.66E-15	2.98E-12
ERC2|ENSG00000187672|protein_coding	-2.871449893	3.765674407	5.02E-15	3.10E-12
PAK1|ENSG00000149269|protein_coding	-2.913415746	5.957037109	5.63E-15	3.36E-12
MAPK9|ENSG00000050748|protein_coding	-1.685610763	6.071933863	7.03E-15	4.06E-12
ADRA1B|ENSG00000170214|protein_coding	-3.078919673	1.955381171	1.14E-14	6.37E-12
NPTXR|ENSG00000221890|protein_coding	-2.773460939	7.646165562	1.38E-14	7.49E-12
NCOA7|ENSG00000111912|protein_coding	-2.198297546	5.044932011	1.48E-14	7.72E-12
ENC1|ENSG00000171617|protein_coding	-3.33956045	7.681662923	1.51E-14	7.72E-12
CES4A|ENSG00000172824|protein_coding	-3.183706098	2.199241982	1.70E-14	8.46E-12
CMAS|ENSG00000111726|protein_coding	-1.466592369	5.179764653	1.86E-14	8.74E-12
ICAM5|ENSG00000105376|protein_coding	-3.638994311	3.803176091	1.87E-14	8.74E-12
AAK1|ENSG00000115977|protein_coding	-1.913009431	5.918702614	1.90E-14	8.74E-12
PPP3R1|ENSG00000221823|protein_coding	-1.868884006	6.276767002	1.95E-14	8.74E-12
TSPYL1|ENSG00000189241|protein_coding	-1.940916477	6.967803347	2.10E-14	9.15E-12
CALM3|ENSG00000160014|protein_coding	-2.055089066	9.116697363	2.25E-14	9.59E-12
AKAP5|ENSG00000179841|protein_coding	-3.071530271	3.136268352	2.53E-14	1.05E-11
KLHL2|ENSG00000109466|protein_coding	-1.878887981	5.226033535	2.59E-14	1.05E-11
ATP6V1H|ENSG00000047249|protein_coding	-1.547525619	6.183214471	2.77E-14	1.10E-11
MEF2D|ENSG00000116604|protein_coding	-1.677531522	6.186137125	2.83E-14	1.10E-11
TOLLIP|ENSG00000078902|protein_coding	-1.741660009	7.047657811	3.12E-14	1.19E-11
B3GNT4|ENSG00000176383|protein_coding	-2.718729428	0.595968114	3.82E-14	1.43E-11
FCHO1|ENSG00000130475|protein_coding	-2.326496722	3.827395183	4.08E-14	1.49E-11
LPGAT1|ENSG00000123684|protein_coding	-1.660393672	5.429080589	4.27E-14	1.53E-11
TTC7B|ENSG00000165914|protein_coding	-1.700741978	5.442639981	4.77E-14	1.67E-11
TMEM272|ENSG00000281106|protein_coding	-3.596066378	-0.147518436	4.99E-14	1.72E-11
KRT77|ENSG00000189182|protein_coding	-4.329551572	-4.124965412	5.08E-14	1.72E-11
CACNB1|ENSG00000067191|protein_coding	-2.454097527	5.019115601	5.20E-14	1.72E-11
MTMR12|ENSG00000150712|protein_coding	-1.208126795	4.781688235	5.38E-14	1.75E-11
MMD|ENSG00000108960|protein_coding	-1.685579647	5.23000014	5.81E-14	1.86E-11
HK1|ENSG00000156515|protein_coding	-1.760641074	7.079988827	6.05E-14	1.90E-11
CEP170B|ENSG00000099814|protein_coding	-2.518447954	5.588301997	7.02E-14	2.14E-11
C1orf216|ENSG00000142686|protein_coding	-1.741339832	5.799353355	7.04E-14	2.14E-11
CLSTN1|ENSG00000171603|protein_coding	-1.661778204	8.9597234	9.29E-14	2.77E-11
NPTN|ENSG00000156642|protein_coding	-1.827304894	6.557208522	9.48E-14	2.78E-11
FABP3|ENSG00000121769|protein_coding	-2.366397986	4.080233338	9.71E-14	2.80E-11
AGBL1|ENSG00000273540|protein_coding	-3.650894329	-2.151043477	1.05E-13	3.00E-11
C2CD2L|ENSG00000172375|protein_coding	-1.631453049	5.004671084	1.10E-13	3.07E-11
ATP6V1A|ENSG00000114573|protein_coding	-1.678053472	6.995468268	1.11E-13	3.07E-11
CYP2C18|ENSG00000108242|protein_coding	-4.005605108	-4.082462195	1.14E-13	3.10E-11
PLEKHA1|ENSG00000107679|protein_coding	-1.976105453	4.844986623	1.19E-13	3.19E-11
CCDC92|ENSG00000119242|protein_coding	-1.436493717	6.083787763	1.22E-13	3.22E-11
ACTR3B|ENSG00000133627|protein_coding	-1.782925218	4.340347954	1.40E-13	3.63E-11
MAP2K4|ENSG00000065559|protein_coding	-1.700763714	5.517796203	1.42E-13	3.64E-11
SLC25A22|ENSG00000177542|protein_coding	-2.130840688	5.847772805	1.49E-13	3.76E-11
PLD3|ENSG00000105223|protein_coding	-1.838870199	7.934054958	1.58E-13	3.94E-11
LARP6|ENSG00000166173|protein_coding	-1.758610657	5.483376629	1.63E-13	4.00E-11
MSANTD1|ENSG00000188981|protein_coding	-2.282809417	0.211261025	1.82E-13	4.41E-11
AP2A1|ENSG00000196961|protein_coding	-1.253896688	7.181293398	2.20E-13	5.24E-11
SYN2|ENSG00000157152|protein_coding	-3.543986942	6.330382685	2.26E-13	5.33E-11
DGKZ|ENSG00000149091|protein_coding	-2.096554002	6.703094813	2.58E-13	6.00E-11
RYBP|ENSG00000163602|protein_coding	-1.214073486	5.178299826	2.65E-13	6.08E-11
GPR68|ENSG00000119714|protein_coding	-3.106486918	0.959445504	2.70E-13	6.11E-11
GABARAPL1|ENSG00000139112|protein_coding	-2.003384825	7.012563331	3.04E-13	6.81E-11
TUBA8|ENSG00000183785|protein_coding	-2.899219736	-0.955702034	3.55E-13	7.83E-11
MYOM2|ENSG00000036448|protein_coding	-2.037651986	3.786283453	3.70E-13	8.09E-11
CDKL5|ENSG00000008086|protein_coding	-2.779872534	4.748852939	3.78E-13	8.16E-11
PIP5K1C|ENSG00000186111|protein_coding	-1.533794063	6.611699378	4.21E-13	8.98E-11
DNAJC6|ENSG00000116675|protein_coding	-2.512583457	6.547299599	4.33E-13	9.12E-11
MAPRE1|ENSG00000101367|protein_coding	1.44906757	7.567002794	4.61E-13	9.59E-11
KLC2|ENSG00000174996|protein_coding	-1.768359171	5.897160363	5.11E-13	1.05E-10
DNM1|ENSG00000106976|protein_coding	-3.204171256	7.275802245	5.45E-13	1.08E-10
SV2C|ENSG00000122012|protein_coding	-3.608485511	2.60288902	5.56E-13	1.08E-10
LRRC7|ENSG00000033122|protein_coding	-3.035679122	3.282448831	5.59E-13	1.08E-10
ACOT7|ENSG00000097021|protein_coding	-2.014038438	5.757168211	5.60E-13	1.08E-10
FBXW7|ENSG00000109670|protein_coding	-2.229848025	5.248972659	5.61E-13	1.08E-10
RTN4|ENSG00000115310|protein_coding	-1.241645772	8.988703141	5.63E-13	1.08E-10
GPRASP1|ENSG00000198932|protein_coding	-2.650325492	5.519199644	5.82E-13	1.11E-10
FAM153C|ENSG00000204677|protein_coding	-3.910918181	-1.182644048	6.03E-13	1.14E-10
ADAD2|ENSG00000140955|protein_coding	-3.372806995	0.870900245	6.11E-13	1.14E-10
DTNB|ENSG00000138101|protein_coding	-1.610967383	4.399629188	6.89E-13	1.27E-10
ATXN7L3|ENSG00000087152|protein_coding	-1.492933792	6.276650538	7.39E-13	1.34E-10
DCTN1|ENSG00000204843|protein_coding	-1.445225666	8.009829092	7.45E-13	1.34E-10
PTER|ENSG00000165983|protein_coding	-3.461185099	3.604267	7.51E-13	1.34E-10
VWA7|ENSG00000204396|protein_coding	-3.152701885	1.086284734	8.97E-13	1.59E-10
WDR47|ENSG00000085433|protein_coding	-1.782617609	5.713757242	9.10E-13	1.60E-10
SST|ENSG00000157005|protein_coding	-3.725862255	2.95227277	9.29E-13	1.61E-10
R3HDM1|ENSG00000048991|protein_coding	-1.568003419	5.62556346	9.82E-13	1.69E-10
FAM153A|ENSG00000170074|protein_coding	-3.782773207	-0.432782818	1.06E-12	1.80E-10
PPFIA3|ENSG00000177380|protein_coding	-2.297378149	5.072073112	1.07E-12	1.80E-10
SLC26A8|ENSG00000112053|protein_coding	-3.052196528	-0.443577855	1.12E-12	1.87E-10
PNMA5|ENSG00000198883|protein_coding	-3.682521724	1.389930515	1.14E-12	1.89E-10
ATP6V1C1|ENSG00000155097|protein_coding	-1.509305555	6.58675417	1.27E-12	2.09E-10
TPBGL|ENSG00000261594|protein_coding	-2.994347142	0.334389341	1.34E-12	2.18E-10
PSD3|ENSG00000156011|protein_coding	-2.26989539	6.728861866	1.41E-12	2.28E-10
KIAA1211L|ENSG00000196872|protein_coding	-2.668623033	4.174682574	1.56E-12	2.47E-10
TINCR|ENSG00000223573|protein_coding	-2.546048013	1.903750157	1.57E-12	2.47E-10
MRTFB|ENSG00000186260|protein_coding	-2.062044556	6.059473019	1.57E-12	2.47E-10
DNAJA4|ENSG00000140403|protein_coding	-2.637205721	4.750403855	1.59E-12	2.47E-10
PPIP5K1|ENSG00000168781|protein_coding	-1.458044942	3.846084793	1.61E-12	2.48E-10
PPP3CB|ENSG00000107758|protein_coding	-1.928168036	6.278517953	1.68E-12	2.56E-10
WDR7|ENSG00000091157|protein_coding	-1.637855709	5.508512313	1.94E-12	2.94E-10
CLCN4|ENSG00000073464|protein_coding	-2.273246944	5.585824729	2.01E-12	3.03E-10
MIGA1|ENSG00000180488|protein_coding	-1.699056589	4.835377228	2.03E-12	3.03E-10
CDKN2D|ENSG00000129355|protein_coding	-2.121311838	4.179704552	2.22E-12	3.28E-10
SNCA|ENSG00000145335|protein_coding	-3.056726034	5.346558342	2.54E-12	3.73E-10
TPRG1L|ENSG00000158109|protein_coding	-1.962143653	5.857625454	2.67E-12	3.88E-10
CAMKK1|ENSG00000004660|protein_coding	-2.997120984	5.04364581	2.76E-12	3.95E-10
GOT1|ENSG00000120053|protein_coding	-2.276583279	5.874564571	2.76E-12	3.95E-10
LARGE1|ENSG00000133424|protein_coding	-1.833242079	5.553285379	2.93E-12	4.16E-10
CACNA1F|ENSG00000102001|protein_coding	-2.562147229	-0.729898281	3.01E-12	4.25E-10
PRRT3|ENSG00000163704|protein_coding	-1.771223185	3.799676897	3.23E-12	4.52E-10
TUBB2A|ENSG00000137267|protein_coding	-2.117669797	6.784884082	3.36E-12	4.67E-10
LRP11|ENSG00000120256|protein_coding	-1.704252431	4.960364738	3.40E-12	4.68E-10
PRKAR1B|ENSG00000188191|protein_coding	-2.472774947	7.022038993	3.56E-12	4.87E-10
DLG4|ENSG00000132535|protein_coding	-2.116515623	6.991487891	3.71E-12	5.00E-10
MAP3K10|ENSG00000130758|protein_coding	-1.979321008	5.294112374	3.72E-12	5.00E-10
SPRYD3|ENSG00000167778|protein_coding	-1.832091518	6.817530753	3.80E-12	5.08E-10
DCAF6|ENSG00000143164|protein_coding	-1.534782164	5.44354906	3.95E-12	5.23E-10
STXBP1|ENSG00000136854|protein_coding	-2.631128747	7.61913917	4.03E-12	5.31E-10
PREPL|ENSG00000138078|protein_coding	-1.765583682	7.139354602	4.06E-12	5.31E-10
ADRB3|ENSG00000188778|protein_coding	-3.750602754	-3.203734393	4.22E-12	5.48E-10
MOAP1|ENSG00000165943|protein_coding	-1.823787783	6.418575467	4.28E-12	5.51E-10
PAK6|ENSG00000137843|protein_coding	-3.254382734	-0.136725854	4.52E-12	5.78E-10
DOC2A|ENSG00000149927|protein_coding	-3.312678162	3.955067069	4.65E-12	5.90E-10
NCS1|ENSG00000107130|protein_coding	-2.455870571	7.490842557	4.80E-12	6.05E-10
CRHR2|ENSG00000106113|protein_coding	-3.393736552	-0.390453559	5.17E-12	6.47E-10
NDEL1|ENSG00000166579|protein_coding	-1.324524678	5.128667219	5.31E-12	6.60E-10
AMPH|ENSG00000078053|protein_coding	-2.707281892	5.218888573	5.46E-12	6.74E-10
RAB40B|ENSG00000141542|protein_coding	-2.130600945	5.196787706	5.81E-12	7.12E-10
CAMK1D|ENSG00000183049|protein_coding	-2.19404874	6.388833461	6.02E-12	7.33E-10
APLP1|ENSG00000105290|protein_coding	-2.276721157	8.441162891	6.21E-12	7.52E-10
RAB15|ENSG00000139998|protein_coding	-2.361622615	5.116134646	6.29E-12	7.56E-10
ATP6V0C|ENSG00000185883|protein_coding	-1.312659686	5.688759138	6.58E-12	7.85E-10
SYP|ENSG00000102003|protein_coding	-2.748513255	7.444530246	6.82E-12	8.08E-10
STX1A|ENSG00000106089|protein_coding	-3.00542699	5.117336395	6.91E-12	8.14E-10
ATL1|ENSG00000198513|protein_coding	-2.078977044	5.080216929	7.07E-12	8.28E-10
CAMTA2|ENSG00000108509|protein_coding	-1.582549032	6.198785216	7.27E-12	8.44E-10
SPINT2|ENSG00000167642|protein_coding	-2.237882718	4.451426656	7.31E-12	8.44E-10
LOXHD1|ENSG00000167210|protein_coding	-3.69027537	-1.987969567	7.78E-12	8.92E-10
RTBDN|ENSG00000132026|protein_coding	-3.134942101	0.559787113	7.95E-12	8.99E-10
ZCCHC12|ENSG00000174460|protein_coding	-3.330709261	3.10638163	7.97E-12	8.99E-10
RNF220|ENSG00000187147|protein_coding	-1.241068214	6.423617765	7.98E-12	8.99E-10
NPTX1|ENSG00000171246|protein_coding	-3.485186937	6.201394073	8.14E-12	9.06E-10
PDE1A|ENSG00000115252|protein_coding	-2.955235078	3.967647242	8.15E-12	9.06E-10
NCDN|ENSG00000020129|protein_coding	-2.684304316	7.554169375	8.26E-12	9.12E-10
CA11|ENSG00000063180|protein_coding	-2.663853215	6.446395669	8.48E-12	9.22E-10
AJM1|ENSG00000232434|protein_coding	-1.985972604	3.87060847	8.49E-12	9.22E-10
NAPB|ENSG00000125814|protein_coding	-2.947500805	6.64464486	8.50E-12	9.22E-10
TP53TG5|ENSG00000124251|protein_coding	-2.118798474	1.135779743	8.78E-12	9.47E-10
GUCY1B1|ENSG00000061918|protein_coding	-2.376417738	4.904295389	9.10E-12	9.75E-10
SLIT3|ENSG00000184347|protein_coding	-2.8649799	3.606137674	9.17E-12	9.77E-10
DYSF|ENSG00000135636|protein_coding	-2.316840163	4.170124417	9.43E-12	9.97E-10
C1QL3|ENSG00000165985|protein_coding	-4.026183652	2.270526188	9.47E-12	9.97E-10
PXK|ENSG00000168297|protein_coding	-1.49651804	5.331324569	9.73E-12	1.02E-09
VPS53|ENSG00000141252|protein_coding	-1.184086981	5.976978568	9.91E-12	1.03E-09
NUAK1|ENSG00000074590|protein_coding	-2.372397412	5.333142993	9.98E-12	1.03E-09
BSN|ENSG00000164061|protein_coding	-2.852155478	6.244448935	1.10E-11	1.13E-09
PTPRR|ENSG00000153233|protein_coding	-3.390558602	2.091701651	1.11E-11	1.14E-09
VIPR1|ENSG00000114812|protein_coding	-2.804591065	2.456720921	1.21E-11	1.23E-09
C1orf115|ENSG00000162817|protein_coding	-3.037318051	4.751216537	1.31E-11	1.32E-09
GPRASP2|ENSG00000158301|protein_coding	-1.860541877	5.042739376	1.34E-11	1.35E-09
MEF2C|ENSG00000081189|protein_coding	-2.246575922	6.383887027	1.37E-11	1.37E-09
MFSD4A|ENSG00000174514|protein_coding	-2.915503788	4.531398393	1.41E-11	1.40E-09
SEPT5|ENSG00000184702|protein_coding	-2.389611948	6.947024859	1.41E-11	1.40E-09
TGFBR3L|ENSG00000260001|protein_coding	-3.056839849	0.03646116	1.43E-11	1.41E-09
ELK1|ENSG00000126767|protein_coding	-1.501471076	5.328732093	1.46E-11	1.42E-09
CNTNAP1|ENSG00000108797|protein_coding	-1.984997227	6.312089521	1.48E-11	1.44E-09
MAPK8IP3|ENSG00000138834|protein_coding	-1.793000503	7.514822037	1.54E-11	1.49E-09
SLC22A10|ENSG00000184999|protein_coding	-3.612421502	-3.195650441	1.57E-11	1.51E-09
GABRA5|ENSG00000186297|protein_coding	-3.801949338	3.699765444	1.62E-11	1.55E-09
FAM153B|ENSG00000182230|protein_coding	-3.786506299	0.301711541	1.64E-11	1.56E-09
BBS7|ENSG00000138686|protein_coding	-1.214286282	4.031681031	1.64E-11	1.56E-09
TLN2|ENSG00000171914|protein_coding	-1.888855784	6.387171015	1.69E-11	1.59E-09
KLHL1|ENSG00000150361|protein_coding	-4.017127248	-0.803473058	1.70E-11	1.60E-09
SYNGR1|ENSG00000100321|protein_coding	-2.351287099	6.998550657	1.74E-11	1.63E-09
ATP6V0A1|ENSG00000033627|protein_coding	-1.498474182	7.677481897	1.77E-11	1.64E-09
C17orf107|ENSG00000205710|protein_coding	-2.623222396	0.463570026	1.78E-11	1.65E-09
CPNE7|ENSG00000178773|protein_coding	-3.309631482	1.999509893	1.89E-11	1.74E-09
GFOD1|ENSG00000145990|protein_coding	-2.487847334	4.724894013	1.90E-11	1.74E-09
PPM1H|ENSG00000111110|protein_coding	-2.239590146	4.668750742	1.93E-11	1.75E-09
ADAM11|ENSG00000073670|protein_coding	-2.926400871	4.066941937	2.00E-11	1.81E-09
ZER1|ENSG00000160445|protein_coding	-1.296410032	6.745349963	2.13E-11	1.91E-09
F2R|ENSG00000181104|protein_coding	4.300120753	6.193897462	2.17E-11	1.94E-09
SV2A|ENSG00000159164|protein_coding	-1.79738317	7.495693403	2.26E-11	2.01E-09
PDE4C|ENSG00000105650|protein_coding	-2.825364224	1.037834488	2.29E-11	2.02E-09
NISCH|ENSG00000010322|protein_coding	-1.24546751	7.421483792	2.29E-11	2.02E-09
PLPPR4|ENSG00000117600|protein_coding	-2.464637517	5.419580271	2.52E-11	2.21E-09
YWHAZ|ENSG00000164924|protein_coding	-1.209458882	8.895683844	2.59E-11	2.25E-09
CTPS2|ENSG00000047230|protein_coding	1.535885838	4.984489342	2.59E-11	2.25E-09
SEMA4A|ENSG00000196189|protein_coding	-2.413635432	4.190555175	2.61E-11	2.25E-09
KCNC3|ENSG00000131398|protein_coding	-2.23642779	4.069403711	2.61E-11	2.25E-09
PNMA8A|ENSG00000182013|protein_coding	-1.741522526	6.749879306	2.64E-11	2.26E-09
SAMD12|ENSG00000177570|protein_coding	-2.778171105	3.195766067	2.68E-11	2.29E-09
LONRF2|ENSG00000170500|protein_coding	-2.255243196	6.415545268	2.84E-11	2.41E-09
MICU3|ENSG00000155970|protein_coding	-2.094583198	3.841085442	2.89E-11	2.44E-09
RPS6KA4|ENSG00000162302|protein_coding	-1.247188832	5.205383797	2.95E-11	2.48E-09
SUN2|ENSG00000100242|protein_coding	-1.616225399	7.422333345	2.99E-11	2.50E-09
ARHGEF28|ENSG00000214944|protein_coding	-2.533050102	2.102986882	3.06E-11	2.54E-09
PCDHGC5|ENSG00000240764|protein_coding	-2.580126287	4.257709715	3.09E-11	2.56E-09
SLC25A44|ENSG00000160785|protein_coding	-1.011717725	6.091600406	3.15E-11	2.60E-09
SYT7|ENSG00000011347|protein_coding	-3.185576914	5.431740353	3.18E-11	2.61E-09
MICAL2|ENSG00000133816|protein_coding	-2.992312261	5.085106999	3.21E-11	2.61E-09
BSCL2|ENSG00000168000|protein_coding	-1.773329861	3.529936153	3.21E-11	2.61E-09
TRIM72|ENSG00000177238|protein_coding	-2.742482242	-1.274265646	3.26E-11	2.64E-09
PDE1B|ENSG00000123360|protein_coding	-2.713775702	4.178937453	3.31E-11	2.67E-09
CDK17|ENSG00000059758|protein_coding	-1.16100148	5.829720346	3.35E-11	2.69E-09
SYNJ1|ENSG00000159082|protein_coding	-1.894564824	5.805783311	3.43E-11	2.74E-09
DGKE|ENSG00000153933|protein_coding	-2.655033685	2.888716824	3.45E-11	2.75E-09
PRRT1|ENSG00000204314|protein_coding	-2.316064398	4.869910123	3.52E-11	2.77E-09
DNAJC5|ENSG00000101152|protein_coding	-1.254506721	7.545377283	3.52E-11	2.77E-09
G3BP2|ENSG00000138757|protein_coding	-1.248049883	7.162914237	3.58E-11	2.81E-09
RAP1GAP|ENSG00000076864|protein_coding	-2.31709263	6.188109532	3.66E-11	2.86E-09
DIXDC1|ENSG00000150764|protein_coding	-1.614496089	5.407570084	3.69E-11	2.87E-09
SERTM1|ENSG00000180440|protein_coding	-3.763147919	1.706642529	3.76E-11	2.91E-09
BTBD9|ENSG00000183826|protein_coding	-1.577246362	5.212151274	4.27E-11	3.29E-09
SMIM10L2B|ENSG00000196972|protein_coding	-2.813937347	3.446631806	4.35E-11	3.34E-09
HPRT1|ENSG00000165704|protein_coding	-2.159203097	4.322979407	4.38E-11	3.35E-09
BRSK1|ENSG00000160469|protein_coding	-1.968380739	6.088375745	4.40E-11	3.35E-09
COG1|ENSG00000166685|protein_coding	-1.024873113	5.519027888	4.46E-11	3.38E-09
GPR83|ENSG00000123901|protein_coding	-3.518144551	1.466758197	4.63E-11	3.50E-09
ATP13A2|ENSG00000159363|protein_coding	-1.382801526	6.629610934	4.76E-11	3.55E-09
MBNL2|ENSG00000139793|protein_coding	-1.557736661	6.003794318	4.76E-11	3.55E-09
DNAJC27|ENSG00000115137|protein_coding	-1.330925417	3.474805785	4.76E-11	3.55E-09
PRKCG|ENSG00000126583|protein_coding	-3.703369952	4.215068009	4.92E-11	3.66E-09
EPB41L1|ENSG00000088367|protein_coding	-1.938864387	7.095053228	5.09E-11	3.76E-09
ATOH7|ENSG00000179774|protein_coding	-2.796671786	-0.582637304	5.17E-11	3.81E-09
PGBD5|ENSG00000177614|protein_coding	-2.207915631	5.478078223	5.21E-11	3.82E-09
KCNAB2|ENSG00000069424|protein_coding	-2.727439235	6.379773638	5.26E-11	3.84E-09
TTLL7|ENSG00000137941|protein_coding	-2.139659679	5.628126588	5.28E-11	3.84E-09
ANKRD63|ENSG00000230778|protein_coding	-3.298553763	-2.56199685	5.45E-11	3.95E-09
CAMK2N1|ENSG00000162545|protein_coding	-2.221447411	7.602064528	5.50E-11	3.97E-09
ITPKA|ENSG00000137825|protein_coding	-2.710180625	3.395295073	5.64E-11	4.05E-09
PITHD1|ENSG00000057757|protein_coding	-1.286482094	6.231577866	5.68E-11	4.07E-09
FUT1|ENSG00000174951|protein_coding	-2.11301916	0.560063388	5.73E-11	4.09E-09
CNKSR2|ENSG00000149970|protein_coding	-2.326815071	4.908024743	5.88E-11	4.18E-09
CALM1|ENSG00000198668|protein_coding	-1.669963407	10.0214971	5.93E-11	4.20E-09
PDXP|ENSG00000241360|protein_coding	-2.253597761	1.796314959	6.02E-11	4.24E-09
ATP1B1|ENSG00000143153|protein_coding	-2.382836675	7.542521896	6.25E-11	4.39E-09
AGTPBP1|ENSG00000135049|protein_coding	-1.540794758	4.852711148	6.34E-11	4.43E-09
LRFN2|ENSG00000156564|protein_coding	-3.072466519	1.868782752	6.58E-11	4.58E-09
RIMBP2|ENSG00000060709|protein_coding	-3.214437584	3.787097602	6.68E-11	4.63E-09
LRRC73|ENSG00000204052|protein_coding	-2.378395933	2.092318837	6.88E-11	4.76E-09
NOS1AP|ENSG00000198929|protein_coding	-2.403617901	3.661781979	6.95E-11	4.76E-09
ZNF667|ENSG00000198046|protein_coding	-1.462052502	3.837591712	7.13E-11	4.87E-09
PGM2L1|ENSG00000165434|protein_coding	-2.383756745	5.842639078	7.17E-11	4.88E-09
C1QTNF4|ENSG00000172247|protein_coding	-2.755073583	2.481012035	7.42E-11	5.03E-09
ZBTB7A|ENSG00000178951|protein_coding	-1.466995667	5.281866011	7.49E-11	5.06E-09
STXBP5|ENSG00000164506|protein_coding	-2.237345887	4.390732667	7.69E-11	5.17E-09
ADGRB2|ENSG00000121753|protein_coding	-1.63054126	7.429686772	7.89E-11	5.29E-09
PCLO|ENSG00000186472|protein_coding	-3.229127176	4.238671768	8.05E-11	5.38E-09
CACNB3|ENSG00000167535|protein_coding	-2.161082266	4.598159884	8.17E-11	5.44E-09
LHX6|ENSG00000106852|protein_coding	-3.075904473	2.125272915	8.68E-11	5.75E-09
CYP4X1|ENSG00000186377|protein_coding	-2.907158794	1.453886134	8.90E-11	5.88E-09
TRIM3|ENSG00000110171|protein_coding	-1.322839039	4.467966808	9.00E-11	5.92E-09
CDH16|ENSG00000166589|protein_coding	-3.815294106	-3.932455754	9.17E-11	6.01E-09
KIAA1324|ENSG00000116299|protein_coding	-2.624835591	2.967162188	9.22E-11	6.03E-09
LMO7|ENSG00000136153|protein_coding	-2.25506149	3.861431014	9.34E-11	6.08E-09
RAB3B|ENSG00000169213|protein_coding	-3.038191183	3.381772821	9.45E-11	6.13E-09
PPP2R5B|ENSG00000068971|protein_coding	-1.127327568	5.906463623	9.55E-11	6.17E-09
C5orf30|ENSG00000181751|protein_coding	-1.540767887	4.549264296	9.71E-11	6.23E-09
LMTK2|ENSG00000164715|protein_coding	-1.781672099	5.594253662	9.71E-11	6.23E-09
DRD1|ENSG00000184845|protein_coding	-3.421108185	1.311133608	9.76E-11	6.24E-09
KIRREL3|ENSG00000149571|protein_coding	-2.760179685	3.975802688	1.01E-10	6.45E-09
EXD1|ENSG00000178997|protein_coding	-2.994031853	-2.924373914	1.02E-10	6.45E-09
ADAP1|ENSG00000105963|protein_coding	-2.553151704	4.062531936	1.03E-10	6.52E-09
WNT1|ENSG00000125084|protein_coding	-3.500575647	-2.546985684	1.05E-10	6.60E-09
SYT5|ENSG00000129990|protein_coding	-3.142961521	4.474606954	1.05E-10	6.62E-09
CNGB1|ENSG00000070729|protein_coding	-4.067224772	0.274901454	1.06E-10	6.65E-09
RAP1GAP2|ENSG00000132359|protein_coding	-2.654985148	4.98870549	1.09E-10	6.77E-09
AQP3|ENSG00000165272|protein_coding	-2.879474032	1.214694521	1.10E-10	6.85E-09
ANKRD34A|ENSG00000272031|protein_coding	-2.555858674	2.826933241	1.15E-10	7.14E-09
EML2|ENSG00000125746|protein_coding	-1.742794268	5.075105963	1.16E-10	7.17E-09
DUSP8|ENSG00000184545|protein_coding	-2.142429706	4.928526907	1.21E-10	7.43E-09
FAM126B|ENSG00000155744|protein_coding	-1.57824938	4.512198644	1.26E-10	7.72E-09
FNDC9|ENSG00000172568|protein_coding	-3.294888585	1.932998431	1.27E-10	7.72E-09
IL34|ENSG00000157368|protein_coding	-2.484825742	2.918684302	1.27E-10	7.72E-09
BHLHE22|ENSG00000180828|protein_coding	-3.554022307	0.738630225	1.30E-10	7.91E-09
HID1|ENSG00000167861|protein_coding	-1.993834868	5.04132027	1.32E-10	7.98E-09
TP53I11|ENSG00000175274|protein_coding	-1.941696513	5.33542907	1.35E-10	8.11E-09
GRM2|ENSG00000164082|protein_coding	-3.026502838	2.159105134	1.35E-10	8.11E-09
CPNE9|ENSG00000144550|protein_coding	-3.179685146	1.311946961	1.38E-10	8.26E-09
TSPAN6|ENSG00000000003|protein_coding	2.580516898	6.090105295	1.40E-10	8.38E-09
MAPK3|ENSG00000102882|protein_coding	-1.126756772	6.746364556	1.41E-10	8.40E-09
NAPG|ENSG00000134265|protein_coding	-1.147080192	5.484573655	1.42E-10	8.41E-09
WNT8A|ENSG00000061492|protein_coding	-2.886178642	-3.424159087	1.43E-10	8.45E-09
MDH1|ENSG00000014641|protein_coding	-1.536428713	7.304241942	1.43E-10	8.45E-09
SLC5A5|ENSG00000105641|protein_coding	-3.205204175	-1.598853571	1.44E-10	8.47E-09
ATP8A2|ENSG00000132932|protein_coding	-3.31365306	4.257949797	1.45E-10	8.48E-09
SLC8A2|ENSG00000118160|protein_coding	-3.245966492	4.944195509	1.46E-10	8.50E-09
INPP5F|ENSG00000198825|protein_coding	-2.133507262	5.953413797	1.48E-10	8.60E-09
CAMKK2|ENSG00000110931|protein_coding	-2.008217549	6.158749925	1.55E-10	8.96E-09
SORBS2|ENSG00000154556|protein_coding	-2.251222003	4.692678561	1.55E-10	8.97E-09
PNCK|ENSG00000130822|protein_coding	-2.635598289	4.025564492	1.64E-10	9.44E-09
IPO13|ENSG00000117408|protein_coding	-1.180997091	6.70744214	1.79E-10	1.02E-08
FAM174A|ENSG00000174132|protein_coding	-1.16351657	3.975707771	1.79E-10	1.03E-08
CHD5|ENSG00000116254|protein_coding	-3.381162378	5.307310128	1.86E-10	1.06E-08
GREM2|ENSG00000180875|protein_coding	-3.23517405	1.568307282	1.87E-10	1.06E-08
MBOAT7|ENSG00000125505|protein_coding	-1.526288624	6.234151376	1.88E-10	1.06E-08
RAB3A|ENSG00000105649|protein_coding	-2.922329262	5.771877276	1.90E-10	1.07E-08
CAMKV|ENSG00000164076|protein_coding	-3.192868676	5.24495917	1.91E-10	1.08E-08
SEMA4F|ENSG00000135622|protein_coding	-1.749354278	3.924479548	1.92E-10	1.08E-08
CLMN|ENSG00000165959|protein_coding	-2.113030643	4.209608738	1.96E-10	1.10E-08
SRBD1|ENSG00000068784|protein_coding	1.406311803	4.188287315	1.99E-10	1.11E-08
DLGAP3|ENSG00000116544|protein_coding	-2.79777764	4.114718148	2.01E-10	1.12E-08
IQSEC1|ENSG00000144711|protein_coding	-1.940905129	6.594820254	2.13E-10	1.18E-08
SYNGR3|ENSG00000127561|protein_coding	-3.093699748	4.441489741	2.13E-10	1.18E-08
GOT2|ENSG00000125166|protein_coding	-1.244009814	6.575669047	2.16E-10	1.19E-08
APBA1|ENSG00000107282|protein_coding	-2.040787202	5.5176592	2.19E-10	1.20E-08
DUSP3|ENSG00000108861|protein_coding	-1.315531215	6.225715983	2.26E-10	1.23E-08
SH2D5|ENSG00000189410|protein_coding	-3.293488682	2.924287953	2.27E-10	1.24E-08
ANKRD30B|ENSG00000180777|protein_coding	-3.481493238	-2.596482209	2.30E-10	1.25E-08
WNT10B|ENSG00000169884|protein_coding	-3.42398353	1.715175317	2.32E-10	1.26E-08
QDPR|ENSG00000151552|protein_coding	-1.890736217	7.18677821	2.34E-10	1.26E-08
KALRN|ENSG00000160145|protein_coding	-2.180726854	5.787660275	2.34E-10	1.26E-08
NRXN3|ENSG00000021645|protein_coding	-2.926648215	4.733294422	2.43E-10	1.30E-08
ITFG1|ENSG00000129636|protein_coding	-1.176732499	6.232491141	2.47E-10	1.32E-08
CYP46A1|ENSG00000036530|protein_coding	-2.302826073	4.98419294	2.51E-10	1.34E-08
MAN2A2|ENSG00000196547|protein_coding	-1.399471062	6.576663214	2.52E-10	1.34E-08
DMTN|ENSG00000158856|protein_coding	-2.835068647	6.125027774	2.59E-10	1.37E-08
GLS2|ENSG00000135423|protein_coding	-2.831440584	-0.381626654	2.65E-10	1.40E-08
TMEM266|ENSG00000169758|protein_coding	-2.184143973	1.035102428	2.68E-10	1.41E-08
SYN1|ENSG00000008056|protein_coding	-3.010391992	6.68594346	2.71E-10	1.42E-08
ANTXR1|ENSG00000169604|protein_coding	2.308640457	7.802817345	2.72E-10	1.42E-08
RAP1GDS1|ENSG00000138698|protein_coding	-1.237429011	6.043383841	2.72E-10	1.42E-08
GPR52|ENSG00000203737|protein_coding	-3.892066655	-2.897894355	2.74E-10	1.43E-08
SLC22A8|ENSG00000149452|protein_coding	-4.321035576	-2.1087914	2.76E-10	1.43E-08
PDP1|ENSG00000164951|protein_coding	-2.003294984	5.286949596	2.80E-10	1.45E-08
SCN2A|ENSG00000136531|protein_coding	-2.68458336	5.469330336	2.98E-10	1.54E-08
NECAB2|ENSG00000103154|protein_coding	-2.654921862	4.467399585	2.99E-10	1.54E-08
FAM174B|ENSG00000185442|protein_coding	-1.800594654	3.056739599	3.01E-10	1.54E-08
ENSA|ENSG00000143420|protein_coding	-1.04865977	7.162310213	3.07E-10	1.57E-08
PRKCZ|ENSG00000067606|protein_coding	-2.41580356	5.209780526	3.09E-10	1.57E-08
KCNK1|ENSG00000135750|protein_coding	-2.84718496	4.108475914	3.14E-10	1.60E-08
MBLAC2|ENSG00000176055|protein_coding	-1.398279114	3.375997837	3.21E-10	1.63E-08
NME4|ENSG00000103202|protein_coding	1.819876376	6.67481742	3.42E-10	1.73E-08
SHANK1|ENSG00000161681|protein_coding	-2.979008007	4.763057525	3.44E-10	1.73E-08
EPB41L4B|ENSG00000095203|protein_coding	-2.69521211	3.43629444	3.47E-10	1.75E-08
NECAP1|ENSG00000089818|protein_coding	-1.412426826	6.341515651	3.66E-10	1.83E-08
SMIM17|ENSG00000268182|protein_coding	-2.314852015	0.591167948	3.77E-10	1.89E-08
ATP6V1E1|ENSG00000131100|protein_coding	-1.266805623	7.13968802	3.81E-10	1.90E-08
NDFIP2|ENSG00000102471|protein_coding	-1.509358534	5.793971478	3.82E-10	1.90E-08
SGIP1|ENSG00000118473|protein_coding	-2.109505078	4.741942857	3.83E-10	1.90E-08
PRSS3|ENSG00000010438|protein_coding	-2.884345638	1.730288835	3.90E-10	1.93E-08
MROH1|ENSG00000179832|protein_coding	-1.360447908	5.152889525	4.02E-10	1.98E-08
PRKACB|ENSG00000142875|protein_coding	-1.46523506	7.543136936	4.07E-10	2.00E-08
NLK|ENSG00000087095|protein_coding	-1.44796533	5.529954115	4.17E-10	2.05E-08
AK5|ENSG00000154027|protein_coding	-3.186645745	5.791404217	4.33E-10	2.12E-08
RUSC1|ENSG00000160753|protein_coding	-1.524666021	5.266407546	4.36E-10	2.13E-08
CPNE6|ENSG00000100884|protein_coding	-3.43312135	4.55478996	4.58E-10	2.23E-08
ATP6V0D1|ENSG00000159720|protein_coding	-1.009016646	7.118736087	4.61E-10	2.24E-08
PLEKHG5|ENSG00000171680|protein_coding	-1.977031027	4.206423077	4.73E-10	2.29E-08
SPTBN4|ENSG00000160460|protein_coding	-2.07417842	5.197061339	4.87E-10	2.35E-08
PPFIA4|ENSG00000143847|protein_coding	-2.34743843	4.742727411	4.90E-10	2.36E-08
PRPH2|ENSG00000112619|protein_coding	-3.039399339	0.362716724	4.95E-10	2.37E-08
LPCAT4|ENSG00000176454|protein_coding	-1.736916832	4.841690989	4.97E-10	2.38E-08
PLK2|ENSG00000145632|protein_coding	-2.333942192	4.700374307	5.29E-10	2.53E-08
NPAS1|ENSG00000130751|protein_coding	-2.504889071	1.588068793	5.32E-10	2.53E-08
KLK7|ENSG00000169035|protein_coding	-4.036645607	0.755984997	5.33E-10	2.53E-08
NRIP3|ENSG00000175352|protein_coding	-2.847724783	3.897876711	5.39E-10	2.54E-08
STK32C|ENSG00000165752|protein_coding	-1.868929036	4.974367445	5.39E-10	2.54E-08
ACP7|ENSG00000183760|protein_coding	-3.382796272	-0.86096953	5.46E-10	2.57E-08
ADARB1|ENSG00000197381|protein_coding	-1.839278043	4.480516071	5.63E-10	2.65E-08
SYNJ2|ENSG00000078269|protein_coding	-2.512234343	5.132971425	5.74E-10	2.69E-08
CBX6|ENSG00000183741|protein_coding	-1.656177186	7.168306229	5.82E-10	2.72E-08
SLC7A4|ENSG00000099960|protein_coding	-3.12512629	0.705629407	5.94E-10	2.77E-08
CACNG8|ENSG00000142408|protein_coding	-2.748000373	5.050973174	6.06E-10	2.82E-08
KCNJ1|ENSG00000151704|protein_coding	-2.650529685	-1.760015432	6.40E-10	2.97E-08
TYRO3|ENSG00000092445|protein_coding	-1.651370432	6.821921154	6.44E-10	2.98E-08
GNB5|ENSG00000069966|protein_coding	-1.657936853	5.201015462	6.49E-10	2.99E-08
SLC30A3|ENSG00000115194|protein_coding	-3.61001536	3.388409274	6.69E-10	3.08E-08
CAP2|ENSG00000112186|protein_coding	-2.452096868	5.313680285	6.73E-10	3.09E-08
ABHD4|ENSG00000100439|protein_coding	1.975627208	6.580334501	6.78E-10	3.10E-08
ZNF831|ENSG00000124203|protein_coding	-3.267031508	-0.135074209	6.98E-10	3.18E-08
TMEM233|ENSG00000224982|protein_coding	-3.162890655	1.403648504	6.98E-10	3.18E-08
CAMK2B|ENSG00000058404|protein_coding	-2.724481384	6.317025744	7.07E-10	3.21E-08
SLC27A4|ENSG00000167114|protein_coding	-1.141787932	5.454219964	7.32E-10	3.32E-08
EEF1A2|ENSG00000101210|protein_coding	-2.65640689	7.256436508	7.42E-10	3.36E-08
KCNJ4|ENSG00000168135|protein_coding	-3.181914976	3.599670935	7.49E-10	3.38E-08
PNMA8B|ENSG00000204851|protein_coding	-2.447811	4.950272273	7.59E-10	3.42E-08
RAPGEFL1|ENSG00000108352|protein_coding	-2.075987434	4.762267124	7.83E-10	3.51E-08
ENTPD6|ENSG00000197586|protein_coding	-1.266860559	6.540189342	7.91E-10	3.54E-08
GLT1D1|ENSG00000151948|protein_coding	-3.123301738	2.750233282	7.95E-10	3.55E-08
MAP7D1|ENSG00000116871|protein_coding	-1.243903469	7.599481636	7.99E-10	3.56E-08
GRIN2B|ENSG00000273079|protein_coding	-3.387160176	4.748113185	8.04E-10	3.57E-08
GALNTL6|ENSG00000174473|protein_coding	-3.010408865	0.846401265	8.12E-10	3.60E-08
VAMP2|ENSG00000220205|protein_coding	-1.7673491	8.126977177	8.17E-10	3.61E-08
ZNF365|ENSG00000138311|protein_coding	-2.314826153	4.939961924	8.32E-10	3.66E-08
MPP7|ENSG00000150054|protein_coding	-2.861207625	1.321193416	8.34E-10	3.66E-08
SLC6A17|ENSG00000197106|protein_coding	-3.410936641	5.416476181	8.34E-10	3.66E-08
VANGL2|ENSG00000162738|protein_coding	2.488707014	7.024076237	8.40E-10	3.67E-08
TMEM268|ENSG00000157693|protein_coding	-1.446821257	4.711177162	8.43E-10	3.68E-08
KLHL3|ENSG00000146021|protein_coding	-1.95832568	3.297817588	9.16E-10	3.98E-08
MNT|ENSG00000070444|protein_coding	-1.037561137	4.92985646	9.16E-10	3.98E-08
SOWAHA|ENSG00000198944|protein_coding	-2.945543605	3.652557344	9.18E-10	3.98E-08
BTBD10|ENSG00000148925|protein_coding	-1.106659164	5.064344159	9.31E-10	4.03E-08
PDZD7|ENSG00000186862|protein_coding	-2.318326922	2.061069234	9.62E-10	4.15E-08
KCNQ3|ENSG00000184156|protein_coding	-2.412428377	5.049646726	9.70E-10	4.17E-08
MCTP1|ENSG00000175471|protein_coding	-2.403409146	3.266932722	9.72E-10	4.17E-08
CHN1|ENSG00000128656|protein_coding	-2.612491799	7.305970981	9.81E-10	4.19E-08
RANGAP1|ENSG00000100401|protein_coding	-1.312062557	7.017208774	9.82E-10	4.19E-08
CACNA1C|ENSG00000151067|protein_coding	-2.078346346	4.536879772	9.84E-10	4.19E-08
PRRX1|ENSG00000116132|protein_coding	2.827137528	6.795704503	9.89E-10	4.20E-08
CMTM3|ENSG00000140931|protein_coding	2.662861763	5.882708834	9.95E-10	4.22E-08
HSPA12A|ENSG00000165868|protein_coding	-2.369620436	5.568301422	1.00E-09	4.24E-08
IGSF8|ENSG00000162729|protein_coding	-1.490612849	6.879477021	1.02E-09	4.30E-08
DLG2|ENSG00000150672|protein_coding	-2.440316071	5.85582307	1.02E-09	4.31E-08
STOML1|ENSG00000067221|protein_coding	-1.219917608	5.19201263	1.06E-09	4.45E-08
MAGEE1|ENSG00000198934|protein_coding	-2.326694167	4.455091748	1.07E-09	4.47E-08
STX1B|ENSG00000099365|protein_coding	-2.507060194	6.343582795	1.09E-09	4.54E-08
SMIM10L2A|ENSG00000178947|protein_coding	-2.208280787	4.627901973	1.13E-09	4.71E-08
YWHAB|ENSG00000166913|protein_coding	-1.011480777	8.559840448	1.19E-09	4.94E-08
BAIAP2|ENSG00000175866|protein_coding	-1.51044656	6.091446183	1.20E-09	4.98E-08
CALHM1|ENSG00000185933|protein_coding	-3.548307307	-0.796165839	1.22E-09	5.05E-08
KCNH3|ENSG00000135519|protein_coding	-2.887715448	4.354187731	1.24E-09	5.13E-08
NDUFAF4|ENSG00000123545|protein_coding	-1.210558358	4.245520984	1.28E-09	5.28E-08
KCNMA1|ENSG00000156113|protein_coding	-2.03258763	5.853686475	1.32E-09	5.40E-08
KCTD16|ENSG00000183775|protein_coding	-2.89520947	3.547093744	1.32E-09	5.41E-08
PTK2B|ENSG00000120899|protein_coding	-2.078275999	6.069212127	1.34E-09	5.46E-08
LRRC8B|ENSG00000197147|protein_coding	-1.651107126	5.562322638	1.36E-09	5.53E-08
GRM1|ENSG00000152822|protein_coding	-2.867022408	2.607561211	1.37E-09	5.57E-08
BEGAIN|ENSG00000183092|protein_coding	-2.531085914	3.332131505	1.39E-09	5.63E-08
ATP2B1|ENSG00000070961|protein_coding	-2.030339516	6.433291366	1.40E-09	5.68E-08
IDS|ENSG00000010404|protein_coding	-2.109829558	8.650845452	1.41E-09	5.70E-08
RAB26|ENSG00000167964|protein_coding	-2.235740495	2.929696284	1.44E-09	5.82E-08
MEX3A|ENSG00000254726|protein_coding	4.175193334	5.634813352	1.45E-09	5.83E-08
TRAPPC6B|ENSG00000182400|protein_coding	-1.229876312	5.05566793	1.47E-09	5.91E-08
NRAP|ENSG00000197893|protein_coding	-2.980632596	-0.740946382	1.49E-09	5.97E-08
RTN4RL2|ENSG00000186907|protein_coding	-2.419743055	3.515678411	1.49E-09	5.97E-08
PRNP|ENSG00000171867|protein_coding	-1.460930887	8.364953129	1.53E-09	6.10E-08
SPTB|ENSG00000070182|protein_coding	-2.91397371	2.928055635	1.54E-09	6.13E-08
IKBKB|ENSG00000104365|protein_coding	1.18157157	5.747128056	1.55E-09	6.15E-08
AGAP3|ENSG00000133612|protein_coding	-1.313832933	7.273437799	1.55E-09	6.16E-08
SGTB|ENSG00000197860|protein_coding	-1.506306856	5.141827309	1.67E-09	6.59E-08
PHF24|ENSG00000122733|protein_coding	-3.229216951	4.95479628	1.82E-09	7.16E-08
RYR2|ENSG00000198626|protein_coding	-3.437151295	3.807699075	1.84E-09	7.24E-08
SLC12A5|ENSG00000124140|protein_coding	-3.222085875	5.579087368	1.88E-09	7.37E-08
AP3M2|ENSG00000070718|protein_coding	-1.230733955	5.510813829	1.91E-09	7.47E-08
OTOF|ENSG00000115155|protein_coding	-2.906245277	0.606853122	1.95E-09	7.63E-08
OXCT1|ENSG00000083720|protein_coding	-1.312228918	6.183601244	1.96E-09	7.65E-08
NIPAL3|ENSG00000001461|protein_coding	-2.105191065	5.965276764	1.97E-09	7.66E-08
USP31|ENSG00000103404|protein_coding	-1.423957002	4.217597051	2.05E-09	7.93E-08
PRKCE|ENSG00000171132|protein_coding	-2.158083774	5.412415023	2.07E-09	8.00E-08
GPR150|ENSG00000178015|protein_coding	-2.817858659	-0.872447912	2.07E-09	8.00E-08
NHLRC1|ENSG00000187566|protein_coding	-2.109057361	0.41122496	2.14E-09	8.23E-08
SEMA4D|ENSG00000187764|protein_coding	-2.088083711	6.258089517	2.14E-09	8.23E-08
CACNA1B|ENSG00000148408|protein_coding	-3.196131967	3.779611766	2.15E-09	8.25E-08
FER1L6|ENSG00000214814|protein_coding	-2.99859762	-2.370068631	2.16E-09	8.27E-08
OPRL1|ENSG00000125510|protein_coding	-1.816013635	3.61487979	2.23E-09	8.52E-08
BAG4|ENSG00000156735|protein_coding	-1.177792438	4.718977067	2.31E-09	8.81E-08
SPRYD7|ENSG00000123178|protein_coding	-1.201647327	4.211910582	2.32E-09	8.84E-08
STAU2|ENSG00000040341|protein_coding	-1.152733864	5.539717321	2.37E-09	8.99E-08
SNPH|ENSG00000101298|protein_coding	-2.021569627	5.576837434	2.41E-09	9.10E-08
RELCH|ENSG00000134444|protein_coding	-1.012615716	4.869953777	2.41E-09	9.10E-08
BDNF|ENSG00000176697|protein_coding	-3.076445001	1.791098443	2.47E-09	9.30E-08
CCSAP|ENSG00000154429|protein_coding	-1.337753834	5.803081402	2.56E-09	9.65E-08
FCER2|ENSG00000104921|protein_coding	-3.756145526	-0.43656949	2.58E-09	9.69E-08
THRB|ENSG00000151090|protein_coding	-2.172545071	4.820942339	2.60E-09	9.74E-08
SINHCAF|ENSG00000139146|protein_coding	3.564370877	4.464807745	2.62E-09	9.79E-08
SLC26A4|ENSG00000091137|protein_coding	-2.629963513	0.902822255	2.67E-09	9.96E-08
ENO2|ENSG00000111674|protein_coding	-1.812579613	8.299284485	2.69E-09	9.99E-08
THEM5|ENSG00000196407|protein_coding	-2.746837259	0.316195892	2.74E-09	1.01E-07
POLR3A|ENSG00000148606|protein_coding	-1.238280708	5.117938171	2.74E-09	1.01E-07
GAS7|ENSG00000007237|protein_coding	-2.176017311	7.646444739	2.76E-09	1.02E-07
KIF12|ENSG00000136883|protein_coding	-3.639488099	-1.017607039	2.76E-09	1.02E-07
HTR2A|ENSG00000102468|protein_coding	-2.9522937	3.21952603	2.81E-09	1.03E-07
ABCG4|ENSG00000172350|protein_coding	-2.714844159	1.867431948	2.81E-09	1.03E-07
PTGER3|ENSG00000050628|protein_coding	-3.23274167	0.65697212	2.84E-09	1.04E-07
KIF17|ENSG00000117245|protein_coding	-2.163880158	2.56867864	2.85E-09	1.04E-07
ANO3|ENSG00000134343|protein_coding	-3.078379539	2.474626149	2.93E-09	1.07E-07
DHDH|ENSG00000104808|protein_coding	-2.276465038	-0.701396554	2.95E-09	1.07E-07
SV2B|ENSG00000185518|protein_coding	-3.548048918	5.493565473	3.04E-09	1.10E-07
RBP4|ENSG00000138207|protein_coding	-3.132870595	1.963837433	3.14E-09	1.14E-07
UHRF1|ENSG00000276043|protein_coding	3.927363137	5.092630145	3.17E-09	1.15E-07
LCN15|ENSG00000177984|protein_coding	-3.245585954	-1.214165415	3.20E-09	1.16E-07
RASGRF2|ENSG00000113319|protein_coding	-2.541193671	4.520004727	3.21E-09	1.16E-07
ANKRD2|ENSG00000165887|protein_coding	-2.641372645	-0.826889619	3.24E-09	1.16E-07
ARHGAP44|ENSG00000006740|protein_coding	-2.651133893	4.068592086	3.32E-09	1.19E-07
EHD3|ENSG00000013016|protein_coding	-1.949193274	6.025561038	3.34E-09	1.20E-07
KCNC4|ENSG00000116396|protein_coding	-2.054976965	3.750540464	3.38E-09	1.21E-07
TMEM130|ENSG00000166448|protein_coding	-3.256716908	5.942527317	3.52E-09	1.25E-07
BHMT|ENSG00000145692|protein_coding	-2.854664633	-1.970765882	3.54E-09	1.26E-07
CCKBR|ENSG00000110148|protein_coding	-3.440868758	1.939665241	3.55E-09	1.26E-07
HOOK1|ENSG00000134709|protein_coding	-3.110904103	1.478067234	3.62E-09	1.28E-07
TRIML2|ENSG00000179046|protein_coding	-3.241587953	-2.954663976	3.64E-09	1.29E-07
HIPK4|ENSG00000160396|protein_coding	-3.420326883	0.893698178	3.90E-09	1.37E-07
PPP3CA|ENSG00000138814|protein_coding	-1.62547099	6.868248684	3.90E-09	1.37E-07
FAM49A|ENSG00000197872|protein_coding	-1.652376713	6.138467622	3.91E-09	1.37E-07
PPP1R3F|ENSG00000049769|protein_coding	-1.573902511	4.747606066	3.92E-09	1.38E-07
CORT|ENSG00000241563|protein_coding	-2.493340162	0.36958941	3.94E-09	1.38E-07
NAP1L5|ENSG00000177432|protein_coding	-1.667322654	5.62419374	3.96E-09	1.38E-07
ECPAS|ENSG00000136813|protein_coding	-1.020614458	6.475168892	3.99E-09	1.39E-07
DRD5|ENSG00000169676|protein_coding	-3.55085644	-0.858473215	4.02E-09	1.40E-07
DPYSL3|ENSG00000113657|protein_coding	2.192609369	9.802293688	4.08E-09	1.42E-07
BIN1|ENSG00000136717|protein_coding	-1.663250472	7.558934249	4.12E-09	1.43E-07
TULP4|ENSG00000130338|protein_coding	-1.439473029	5.418283087	4.15E-09	1.43E-07
GDA|ENSG00000119125|protein_coding	-3.42978664	4.806808891	4.20E-09	1.45E-07
RAB11FIP5|ENSG00000135631|protein_coding	-1.474402159	5.262905112	4.25E-09	1.46E-07
ARHGAP23|ENSG00000275832|protein_coding	-1.580607709	6.570707199	4.32E-09	1.48E-07
KLC1|ENSG00000126214|protein_coding	-1.325304324	6.049606698	4.64E-09	1.59E-07
MTUS2|ENSG00000132938|protein_coding	-3.034140057	1.697821205	4.73E-09	1.62E-07
ARL6IP6|ENSG00000177917|protein_coding	1.420305425	4.783141413	4.76E-09	1.63E-07
ABLIM2|ENSG00000163995|protein_coding	-2.228815883	4.053359062	4.81E-09	1.64E-07
PRKCB|ENSG00000166501|protein_coding	-2.728723396	6.357581191	4.96E-09	1.69E-07
OXR1|ENSG00000164830|protein_coding	-1.541655591	6.049429946	5.00E-09	1.70E-07
GALNT17|ENSG00000185274|protein_coding	-3.099381724	4.957557854	5.01E-09	1.70E-07
ABCA2|ENSG00000107331|protein_coding	-2.048614346	8.471919045	5.02E-09	1.70E-07
PCMT1|ENSG00000120265|protein_coding	-1.070993808	6.753965925	5.05E-09	1.71E-07
CCBE1|ENSG00000183287|protein_coding	-3.234321076	0.150548073	5.07E-09	1.71E-07
NECAB1|ENSG00000123119|protein_coding	-2.582252247	5.028861173	5.11E-09	1.72E-07
NKRF|ENSG00000186416|protein_coding	-1.03585909	3.962439987	5.15E-09	1.73E-07
TBC1D9|ENSG00000109436|protein_coding	-1.647124487	5.119554749	5.29E-09	1.77E-07
TAGLN3|ENSG00000144834|protein_coding	-2.492541797	6.120929635	5.34E-09	1.79E-07
DNAJC5G|ENSG00000163793|protein_coding	-3.265466539	-2.28838802	5.53E-09	1.85E-07
PAFAH1B1|ENSG00000007168|protein_coding	-1.047427403	8.038418832	5.67E-09	1.89E-07
MAFK|ENSG00000198517|protein_coding	-1.54982473	4.227964833	5.85E-09	1.94E-07
MGAT3|ENSG00000128268|protein_coding	-1.860840316	5.816090683	6.21E-09	2.05E-07
SERPINI1|ENSG00000163536|protein_coding	-2.717526116	5.576710899	6.38E-09	2.10E-07
PRKD1|ENSG00000184304|protein_coding	1.788236137	5.053167752	6.43E-09	2.12E-07
ROGDI|ENSG00000067836|protein_coding	-1.672901152	5.732627498	6.45E-09	2.12E-07
KLF16|ENSG00000129911|protein_coding	-1.355863736	4.375111301	6.46E-09	2.12E-07
MAP1A|ENSG00000166963|protein_coding	-1.972422344	8.907168981	6.52E-09	2.13E-07
DLGAP2|ENSG00000198010|protein_coding	-3.179394663	2.64617721	6.52E-09	2.13E-07
PPP4R4|ENSG00000119698|protein_coding	-2.924752925	3.256863628	6.72E-09	2.19E-07
DYNC1I1|ENSG00000158560|protein_coding	-2.568785938	4.889242108	6.75E-09	2.20E-07
NEURL1|ENSG00000107954|protein_coding	-2.917428019	4.033871243	6.84E-09	2.22E-07
RHO|ENSG00000163914|protein_coding	-2.987404374	-2.369211151	6.92E-09	2.24E-07
BFSP1|ENSG00000125864|protein_coding	-2.300600307	0.195895997	6.93E-09	2.24E-07
SYT1|ENSG00000067715|protein_coding	-3.307560548	7.265876446	7.04E-09	2.27E-07
NIPA1|ENSG00000170113|protein_coding	-1.631122424	5.731333683	7.14E-09	2.30E-07
RAB40C|ENSG00000197562|protein_coding	-1.172592052	5.227488998	7.28E-09	2.34E-07
SLC25A14|ENSG00000102078|protein_coding	-1.051793508	3.570554811	7.28E-09	2.34E-07
PITPNM3|ENSG00000091622|protein_coding	-2.68527936	4.711747359	7.46E-09	2.39E-07
UCHL1|ENSG00000154277|protein_coding	-2.07396967	7.926210404	7.65E-09	2.45E-07
AGBL4|ENSG00000186094|protein_coding	-2.581057921	1.384506971	7.66E-09	2.45E-07
CHN2|ENSG00000106069|protein_coding	-1.917520939	4.011286657	7.71E-09	2.46E-07
AUH|ENSG00000148090|protein_coding	-1.065772185	3.414302993	7.72E-09	2.46E-07
KLHL34|ENSG00000185915|protein_coding	-2.740860417	-1.008705104	7.74E-09	2.46E-07
RUSC2|ENSG00000198853|protein_coding	-1.627241414	6.468386427	7.93E-09	2.52E-07
TRABD2A|ENSG00000186854|protein_coding	-2.559914989	0.864321566	8.04E-09	2.55E-07
MYADML2|ENSG00000185105|protein_coding	-2.333767831	-0.009362886	8.14E-09	2.57E-07
STXBP4|ENSG00000166263|protein_coding	1.644547305	3.692684333	8.15E-09	2.57E-07
KCNA4|ENSG00000182255|protein_coding	-3.053947154	0.745451192	8.18E-09	2.58E-07
SLC4A10|ENSG00000144290|protein_coding	-2.917557784	4.615839694	8.27E-09	2.60E-07
USP3|ENSG00000140455|protein_coding	1.780336201	5.130222087	8.28E-09	2.60E-07
BUB1B-PAK6|ENSG00000259288|protein_coding	-3.409124468	-4.139371233	8.60E-09	2.69E-07
SELENOI|ENSG00000138018|protein_coding	-1.14723222	5.655068327	8.61E-09	2.69E-07
CC2D2A|ENSG00000048342|protein_coding	1.545350255	5.140197206	8.62E-09	2.69E-07
INPP4A|ENSG00000040933|protein_coding	-1.236765043	5.796598641	8.65E-09	2.70E-07
SOX2|ENSG00000181449|protein_coding	2.439008586	8.733665897	8.69E-09	2.71E-07
SERPIND1|ENSG00000099937|protein_coding	-3.466107005	-1.128300908	8.76E-09	2.72E-07
PTPN5|ENSG00000110786|protein_coding	-3.075442933	4.503633019	9.04E-09	2.81E-07
CACNA1E|ENSG00000198216|protein_coding	-2.683934459	4.738578748	9.08E-09	2.81E-07
MAML2|ENSG00000184384|protein_coding	2.904315723	6.604520159	9.10E-09	2.81E-07
SLC45A1|ENSG00000162426|protein_coding	-1.36259319	3.836559137	9.24E-09	2.85E-07
ELOVL4|ENSG00000118402|protein_coding	-1.802673605	3.54907198	9.41E-09	2.89E-07
ATP1A3|ENSG00000105409|protein_coding	-2.525058458	8.201877537	9.62E-09	2.95E-07
NPHS1|ENSG00000161270|protein_coding	-2.539571689	-1.891646911	9.66E-09	2.96E-07
C12orf76|ENSG00000174456|protein_coding	-1.133278219	5.618421276	1.00E-08	3.06E-07
KIAA0319|ENSG00000137261|protein_coding	-2.705914919	3.467336283	1.02E-08	3.10E-07
PTRH1|ENSG00000187024|protein_coding	-1.722558586	-1.774054368	1.02E-08	3.10E-07
SLC17A7|ENSG00000104888|protein_coding	-3.513438934	7.215692184	1.03E-08	3.12E-07
SYT12|ENSG00000173227|protein_coding	-2.197227848	4.093902856	1.03E-08	3.14E-07
C19orf12|ENSG00000131943|protein_coding	-1.035358476	5.102463532	1.06E-08	3.20E-07
FBXO41|ENSG00000163013|protein_coding	-2.209008227	5.584775248	1.06E-08	3.20E-07
CDH9|ENSG00000113100|protein_coding	-3.325383818	0.953321216	1.06E-08	3.20E-07
HOMER1|ENSG00000152413|protein_coding	-1.836911129	4.212182736	1.07E-08	3.23E-07
SMAD5|ENSG00000113658|protein_coding	1.322422128	6.231264751	1.07E-08	3.23E-07
NAGPA|ENSG00000103174|protein_coding	-1.232095986	3.804389742	1.08E-08	3.25E-07
MSANTD3-TMEFF1|ENSG00000251349|protein_coding	-1.87415437	-2.155982012	1.09E-08	3.27E-07
MYPOP|ENSG00000176182|protein_coding	-1.447223927	3.225380434	1.09E-08	3.28E-07
ENTPD4|ENSG00000197217|protein_coding	-1.208145451	5.237969303	1.11E-08	3.33E-07
LMTK3|ENSG00000142235|protein_coding	-1.717498322	5.489414169	1.12E-08	3.34E-07
CDK2AP1|ENSG00000111328|protein_coding	1.563114016	7.940812438	1.14E-08	3.41E-07
EPCAM|ENSG00000119888|protein_coding	-2.298354581	0.260382894	1.16E-08	3.46E-07
FAM189A1|ENSG00000104059|protein_coding	-2.376072939	3.336556398	1.18E-08	3.50E-07
RGS14|ENSG00000169220|protein_coding	-2.5214699	2.762253637	1.18E-08	3.51E-07
NEDD4L|ENSG00000049759|protein_coding	-1.829769554	5.342689938	1.19E-08	3.53E-07
MAL2|ENSG00000147676|protein_coding	-3.446920702	3.248901303	1.20E-08	3.56E-07
C2CD4C|ENSG00000183186|protein_coding	-2.256184411	3.429183219	1.21E-08	3.56E-07
CNST|ENSG00000162852|protein_coding	-1.313981341	4.859441515	1.21E-08	3.56E-07
RCAN2|ENSG00000172348|protein_coding	-2.541470652	5.549183675	1.21E-08	3.58E-07
SCN5A|ENSG00000183873|protein_coding	-2.68062751	0.124986773	1.23E-08	3.63E-07
NELL2|ENSG00000184613|protein_coding	-2.69439678	6.1639465	1.25E-08	3.66E-07
RNF11|ENSG00000123091|protein_coding	-1.163040276	7.089290989	1.26E-08	3.69E-07
MAP3K9|ENSG00000006432|protein_coding	-2.628973371	3.65546253	1.27E-08	3.72E-07
PPP1R13B|ENSG00000088808|protein_coding	-1.521253506	4.508024471	1.29E-08	3.77E-07
TMEM88B|ENSG00000205116|protein_coding	-2.963717501	0.36040787	1.29E-08	3.77E-07
SH3BP5|ENSG00000131370|protein_coding	-1.844969893	3.078239562	1.34E-08	3.89E-07
SCN8A|ENSG00000196876|protein_coding	-2.321514976	4.974149103	1.35E-08	3.93E-07
RTN4RL1|ENSG00000185924|protein_coding	-3.090714938	2.702019379	1.36E-08	3.95E-07
UBE2O|ENSG00000175931|protein_coding	-1.139941417	6.150328248	1.38E-08	3.99E-07
BCL2L2|ENSG00000129473|protein_coding	-1.597835707	6.18133518	1.42E-08	4.10E-07
SSBP3|ENSG00000157216|protein_coding	-1.435528403	6.5689807	1.43E-08	4.13E-07
DLG3|ENSG00000082458|protein_coding	-1.748773326	5.200031037	1.45E-08	4.16E-07
CCDC80|ENSG00000091986|protein_coding	3.509945112	7.540731965	1.45E-08	4.18E-07
TSPYL4|ENSG00000187189|protein_coding	-1.510162253	7.011567633	1.50E-08	4.30E-07
RP2|ENSG00000102218|protein_coding	1.99247545	4.547354798	1.54E-08	4.40E-07
PKD2L1|ENSG00000107593|protein_coding	-2.622431583	-0.006870495	1.56E-08	4.47E-07
PGP|ENSG00000184207|protein_coding	-1.299177828	4.358172296	1.58E-08	4.52E-07
C3orf80|ENSG00000180044|protein_coding	-2.955969915	1.400455218	1.59E-08	4.52E-07
PRKD3|ENSG00000115825|protein_coding	1.507608703	5.808572967	1.62E-08	4.62E-07
SEPT2|ENSG00000168385|protein_coding	1.217480477	9.585560896	1.67E-08	4.74E-07
RTN2|ENSG00000125744|protein_coding	-1.699025558	4.147619114	1.70E-08	4.81E-07
GRM3|ENSG00000198822|protein_coding	-2.610309626	4.81454293	1.70E-08	4.81E-07
CHIC1|ENSG00000204116|protein_coding	-1.36637601	4.264602555	1.71E-08	4.83E-07
SHANK3|ENSG00000251322|protein_coding	-1.90209322	5.716876605	1.73E-08	4.89E-07
SRCIN1|ENSG00000277363|protein_coding	-2.390094364	5.90205213	1.73E-08	4.89E-07
PRMT8|ENSG00000111218|protein_coding	-3.021525701	2.481627114	1.74E-08	4.89E-07
TCF3|ENSG00000071564|protein_coding	1.922520266	6.680400086	1.76E-08	4.96E-07
THEMIS|ENSG00000172673|protein_coding	-2.828910476	-0.125693217	1.78E-08	4.98E-07
DPYSL2|ENSG00000092964|protein_coding	-1.108813783	9.399469336	1.79E-08	5.00E-07
ALOXE3|ENSG00000179148|protein_coding	-2.518904039	-0.870238053	1.88E-08	5.25E-07
CDH8|ENSG00000150394|protein_coding	-2.851678186	3.118848597	1.88E-08	5.25E-07
AGAP1|ENSG00000157985|protein_coding	-1.485927139	6.79123511	1.90E-08	5.28E-07
FBXL16|ENSG00000127585|protein_coding	-2.535352934	7.243512358	1.90E-08	5.28E-07
MAP1S|ENSG00000130479|protein_coding	-1.047547787	5.925607646	1.94E-08	5.37E-07
PCDHAC2|ENSG00000243232|protein_coding	-2.26888187	2.140283855	1.97E-08	5.47E-07
RTN4R|ENSG00000040608|protein_coding	-2.381115415	3.696889797	2.01E-08	5.55E-07
FAM237A|ENSG00000235118|protein_coding	-2.769955496	-2.981057563	2.02E-08	5.58E-07
NACAD|ENSG00000136274|protein_coding	-1.574856903	6.196164203	2.03E-08	5.59E-07
FAM13B|ENSG00000031003|protein_coding	-1.198250429	5.200493852	2.05E-08	5.64E-07
OLFM1|ENSG00000130558|protein_coding	-2.36055806	7.632676983	2.06E-08	5.66E-07
CHRM2|ENSG00000181072|protein_coding	-3.08153921	0.193035086	2.12E-08	5.81E-07
ARHGEF33|ENSG00000214694|protein_coding	-1.684326972	0.250474845	2.13E-08	5.84E-07
GABRG3|ENSG00000182256|protein_coding	-3.263333675	1.44792216	2.16E-08	5.91E-07
CRYM|ENSG00000103316|protein_coding	-3.32209448	4.305953398	2.18E-08	5.95E-07
DCAF12|ENSG00000198876|protein_coding	1.358923283	6.025079205	2.25E-08	6.14E-07
CD200|ENSG00000091972|protein_coding	-1.573771532	5.108401635	2.30E-08	6.25E-07
SPNS2|ENSG00000183018|protein_coding	-1.554127598	4.968631088	2.31E-08	6.26E-07
C11orf87|ENSG00000185742|protein_coding	-3.283875006	3.431258159	2.32E-08	6.30E-07
GART|ENSG00000159131|protein_coding	1.147771226	6.175084672	2.33E-08	6.32E-07
SH2D1B|ENSG00000198574|protein_coding	-2.666536927	-2.100712302	2.37E-08	6.40E-07
SYNPR|ENSG00000163630|protein_coding	-3.294355849	3.998312268	2.38E-08	6.43E-07
LAMP5|ENSG00000125869|protein_coding	-2.383354379	4.664771828	2.43E-08	6.54E-07
HPCAL4|ENSG00000116983|protein_coding	-2.807794857	6.358767836	2.43E-08	6.54E-07
KCTD17|ENSG00000100379|protein_coding	-1.115973907	5.503459006	2.46E-08	6.60E-07
DOCK3|ENSG00000088538|protein_coding	-2.014546285	5.769882881	2.47E-08	6.63E-07
NCEH1|ENSG00000144959|protein_coding	-1.938791005	4.481160955	2.48E-08	6.63E-07
PRRG3|ENSG00000130032|protein_coding	-3.146025541	1.770938012	2.48E-08	6.64E-07
PHYHIP|ENSG00000168490|protein_coding	-2.949308172	6.573785279	2.51E-08	6.70E-07
FBXL2|ENSG00000153558|protein_coding	-1.865665442	3.791889949	2.63E-08	7.02E-07
SLC22A15|ENSG00000163393|protein_coding	-2.372744496	2.729313968	2.69E-08	7.15E-07
BTRC|ENSG00000166167|protein_coding	-1.360603278	5.647714888	2.69E-08	7.15E-07
PALM2|ENSG00000243444|protein_coding	-2.641196105	0.709318439	2.73E-08	7.24E-07
NGEF|ENSG00000066248|protein_coding	-2.805604953	5.502025696	2.76E-08	7.31E-07
KCNIP4|ENSG00000185774|protein_coding	-2.339859095	3.81605542	2.79E-08	7.37E-07
CCP110|ENSG00000103540|protein_coding	-1.370682019	5.264026094	2.82E-08	7.42E-07
APBB1|ENSG00000166313|protein_coding	-1.443240201	7.683471778	2.86E-08	7.52E-07
DDN|ENSG00000181418|protein_coding	-3.301000939	5.388170594	2.88E-08	7.56E-07
MYRIP|ENSG00000170011|protein_coding	-2.098771831	4.235316105	2.88E-08	7.57E-07
MS4A8|ENSG00000166959|protein_coding	-2.937663791	-2.806597732	2.90E-08	7.60E-07
MTHFD2|ENSG00000065911|protein_coding	3.805473684	6.589965596	2.97E-08	7.77E-07
JAKMIP1|ENSG00000152969|protein_coding	-2.611556161	3.947483835	2.98E-08	7.78E-07
GRM7|ENSG00000196277|protein_coding	-3.003747981	1.687808614	2.98E-08	7.78E-07
APH1A|ENSG00000117362|protein_coding	1.094038447	7.559656632	3.03E-08	7.90E-07
LSM11|ENSG00000155858|protein_coding	-1.369483703	3.529141404	3.05E-08	7.94E-07
RPRML|ENSG00000179673|protein_coding	-2.95221707	0.072636949	3.08E-08	7.99E-07
NEK10|ENSG00000163491|protein_coding	-2.115080653	0.511755023	3.09E-08	8.01E-07
DECR1|ENSG00000104325|protein_coding	1.23477065	6.113878172	3.09E-08	8.01E-07
INPP5J|ENSG00000185133|protein_coding	-2.012714115	2.640392469	3.12E-08	8.08E-07
KCNG3|ENSG00000171126|protein_coding	-3.398237511	-1.244508224	3.19E-08	8.22E-07
GSK3A|ENSG00000105723|protein_coding	-1.00042108	6.283646416	3.19E-08	8.22E-07
PIP4K2A|ENSG00000150867|protein_coding	-1.908854846	6.872340628	3.20E-08	8.24E-07
SH3GLB2|ENSG00000148341|protein_coding	-1.362683807	6.546539385	3.29E-08	8.46E-07
C4orf50|ENSG00000181215|protein_coding	-3.126385384	0.759170851	3.32E-08	8.52E-07
ACVR1B|ENSG00000135503|protein_coding	-1.080495003	5.749930157	3.33E-08	8.53E-07
PTPN3|ENSG00000070159|protein_coding	-2.982311962	2.221556824	3.34E-08	8.55E-07
GPR6|ENSG00000146360|protein_coding	-3.670720047	-0.97477908	3.40E-08	8.67E-07
SH3GL3|ENSG00000140600|protein_coding	-2.57641557	4.08611577	3.44E-08	8.78E-07
TBC1D24|ENSG00000162065|protein_coding	-1.231929279	5.246493582	3.45E-08	8.78E-07
PIN1|ENSG00000127445|protein_coding	-1.164613278	6.196549356	3.48E-08	8.84E-07
SIN3B|ENSG00000127511|protein_coding	-1.044318796	6.435351809	3.51E-08	8.92E-07
LZTS3|ENSG00000088899|protein_coding	-1.661708896	6.45744232	3.56E-08	9.02E-07
SOWAHB|ENSG00000186212|protein_coding	-3.343365757	0.574536588	3.57E-08	9.02E-07
PDE2A|ENSG00000186642|protein_coding	-2.460042219	6.170651949	3.57E-08	9.02E-07
GRK2|ENSG00000173020|protein_coding	-1.019777113	6.669852065	3.61E-08	9.13E-07
SPARC|ENSG00000113140|protein_coding	3.49085417	12.17351605	3.69E-08	9.30E-07
ATP6V1D|ENSG00000100554|protein_coding	-1.005518341	6.245382826	3.77E-08	9.50E-07
RBFOX1|ENSG00000078328|protein_coding	-3.192610118	4.669676017	3.78E-08	9.50E-07
SULT4A1|ENSG00000130540|protein_coding	-3.261171798	5.224702555	3.80E-08	9.55E-07
ZNF536|ENSG00000198597|protein_coding	-2.552947892	3.648861201	3.82E-08	9.57E-07
CD244|ENSG00000122223|protein_coding	-2.46425327	-0.675717239	3.88E-08	9.69E-07
BCL11A|ENSG00000119866|protein_coding	-2.780923015	3.061049083	3.89E-08	9.71E-07
MPP2|ENSG00000108852|protein_coding	-1.516888666	5.656359152	3.90E-08	9.71E-07
PRRC1|ENSG00000164244|protein_coding	1.103728191	5.451996287	3.92E-08	9.74E-07
ZYG11B|ENSG00000162378|protein_coding	-1.070910644	5.988657654	4.01E-08	9.97E-07
EPHX4|ENSG00000172031|protein_coding	-2.272115761	1.539442677	4.06E-08	1.01E-06
SLC35F3|ENSG00000183780|protein_coding	-2.819897324	1.516683027	4.07E-08	1.01E-06
GPR78|ENSG00000155269|protein_coding	-2.790226155	-2.433884603	4.13E-08	1.02E-06
MFSD6|ENSG00000151690|protein_coding	-1.645734537	5.98753073	4.25E-08	1.05E-06
FAM102B|ENSG00000162636|protein_coding	-1.407438158	4.53115887	4.39E-08	1.08E-06
CERCAM|ENSG00000167123|protein_coding	-2.128741448	6.607057352	4.53E-08	1.12E-06
ENPP2|ENSG00000136960|protein_coding	-2.600078966	6.321100495	4.61E-08	1.13E-06
NWD2|ENSG00000174145|protein_coding	-3.535366567	1.189129277	4.66E-08	1.14E-06
TPPP|ENSG00000171368|protein_coding	-2.485851567	7.43366871	4.71E-08	1.16E-06
EDIL3|ENSG00000164176|protein_coding	-2.351038925	6.541215976	4.75E-08	1.16E-06
SLC22A9|ENSG00000149742|protein_coding	-3.500592401	-2.99704068	4.77E-08	1.17E-06
DERA|ENSG00000023697|protein_coding	1.550965593	5.168874504	4.77E-08	1.17E-06
AATK|ENSG00000181409|protein_coding	-2.303421206	6.320265538	4.82E-08	1.17E-06
NPTX2|ENSG00000106236|protein_coding	-3.118868562	5.337622654	4.83E-08	1.18E-06
SEC11A|ENSG00000140612|protein_coding	1.417896847	6.458031482	4.86E-08	1.18E-06
RELL2|ENSG00000164620|protein_coding	-1.897582421	2.255666536	4.86E-08	1.18E-06
LIMA1|ENSG00000050405|protein_coding	2.538745878	7.00398763	4.91E-08	1.19E-06
RAB11FIP4|ENSG00000131242|protein_coding	-2.188586575	6.226729146	4.94E-08	1.20E-06
STON1|ENSG00000243244|protein_coding	3.73913984	4.866959939	5.00E-08	1.21E-06
DACT3|ENSG00000197380|protein_coding	-1.350240848	5.712021771	5.02E-08	1.21E-06
RASGEF1A|ENSG00000198915|protein_coding	-2.465540227	3.397740698	5.05E-08	1.22E-06
MINK1|ENSG00000141503|protein_coding	-1.170972847	7.435316071	5.06E-08	1.22E-06
NIFK|ENSG00000155438|protein_coding	1.000975514	5.582068787	5.15E-08	1.24E-06
MAP7D2|ENSG00000184368|protein_coding	-3.165167938	3.748609165	5.17E-08	1.24E-06
EPB41L3|ENSG00000082397|protein_coding	-1.997924733	6.260567641	5.35E-08	1.28E-06
RNF6|ENSG00000127870|protein_coding	-1.075461731	4.902416458	5.38E-08	1.29E-06
SLC9A6|ENSG00000198689|protein_coding	-1.379429476	6.255972762	5.46E-08	1.31E-06
IDH3A|ENSG00000166411|protein_coding	-1.173487507	4.809133205	5.49E-08	1.31E-06
PPP1R16B|ENSG00000101445|protein_coding	-2.431486938	5.817577545	5.49E-08	1.31E-06
CACNB4|ENSG00000182389|protein_coding	-1.856093688	4.672429768	5.55E-08	1.32E-06
NIPSNAP3B|ENSG00000165028|protein_coding	-1.939272886	0.987511187	5.55E-08	1.32E-06
GCNT4|ENSG00000176928|protein_coding	-2.111679986	1.012896218	5.58E-08	1.33E-06
PRDM2|ENSG00000116731|protein_coding	-1.287747267	5.695217231	5.61E-08	1.33E-06
RPLP0|ENSG00000089157|protein_coding	2.539392536	10.12096895	5.71E-08	1.35E-06
AMN1|ENSG00000151743|protein_coding	-1.205135905	3.236835789	5.71E-08	1.35E-06
MAP1LC3A|ENSG00000101460|protein_coding	-1.94492518	5.176459596	5.83E-08	1.37E-06
RTL10|ENSG00000215012|protein_coding	-1.116868814	4.516601716	5.84E-08	1.38E-06
NTN1|ENSG00000065320|protein_coding	2.8464019	6.828642301	5.86E-08	1.38E-06
ARHGDIG|ENSG00000242173|protein_coding	-2.617739034	4.534462754	5.98E-08	1.41E-06
TUBA4A|ENSG00000127824|protein_coding	-2.469408526	5.631453904	6.03E-08	1.42E-06
STYK1|ENSG00000060140|protein_coding	-3.296578727	0.963903199	6.10E-08	1.43E-06
SYNGAP1|ENSG00000197283|protein_coding	-1.381579546	6.213225333	6.16E-08	1.44E-06
TSPYL5|ENSG00000180543|protein_coding	-2.223970787	3.807108626	6.25E-08	1.46E-06
IL1RL2|ENSG00000115598|protein_coding	-2.73421146	-1.320838469	6.25E-08	1.46E-06
C1orf226|ENSG00000239887|protein_coding	2.874230421	4.870921691	6.25E-08	1.46E-06
GPR61|ENSG00000156097|protein_coding	-2.445402918	1.454507814	6.31E-08	1.47E-06
SKA2|ENSG00000182628|protein_coding	1.205665979	6.232727855	6.37E-08	1.48E-06
SLC6A7|ENSG00000011083|protein_coding	-3.528126193	2.636904331	6.39E-08	1.48E-06
HRH2|ENSG00000113749|protein_coding	-2.562606275	0.925096526	6.40E-08	1.48E-06
SH3BGRL2|ENSG00000198478|protein_coding	-1.636008881	4.960101695	6.41E-08	1.48E-06
DARS|ENSG00000115866|protein_coding	1.282807007	7.051670198	6.48E-08	1.50E-06
ASPHD2|ENSG00000128203|protein_coding	-1.619008639	3.420158348	6.75E-08	1.56E-06
SLC46A2|ENSG00000119457|protein_coding	-2.694781354	-2.698344938	6.78E-08	1.56E-06
DCLK3|ENSG00000163673|protein_coding	-2.868887119	-0.120964986	6.82E-08	1.57E-06
DUSP7|ENSG00000164086|protein_coding	-1.2456014	5.073471575	6.98E-08	1.60E-06
CD55|ENSG00000196352|protein_coding	-1.709705605	3.369236963	7.03E-08	1.61E-06
CREG2|ENSG00000175874|protein_coding	-3.251994259	5.125747862	7.08E-08	1.62E-06
HS6ST3|ENSG00000185352|protein_coding	-3.094910217	3.858482611	7.14E-08	1.63E-06
TMEM218|ENSG00000150433|protein_coding	1.599401857	4.638598777	7.17E-08	1.64E-06
DDX24|ENSG00000089737|protein_coding	-1.011847522	7.643078798	7.39E-08	1.68E-06
SH2D3C|ENSG00000095370|protein_coding	-1.387504011	3.988967581	7.40E-08	1.68E-06
CALY|ENSG00000130643|protein_coding	-3.113249591	3.999316464	7.41E-08	1.68E-06
FGF22|ENSG00000070388|protein_coding	-2.298282088	-1.082464128	7.45E-08	1.69E-06
CDKL2|ENSG00000138769|protein_coding	-2.736577564	1.396037367	7.46E-08	1.69E-06
DYNLT1|ENSG00000146425|protein_coding	2.139442158	6.175730068	7.46E-08	1.69E-06
ATP6V1B1|ENSG00000116039|protein_coding	4.239214484	1.741194074	7.52E-08	1.70E-06
CRHBP|ENSG00000145708|protein_coding	-2.578029527	2.085948648	7.52E-08	1.70E-06
EPHB6|ENSG00000106123|protein_coding	-2.756198115	5.043663196	7.55E-08	1.70E-06
PPP1R14B|ENSG00000173457|protein_coding	2.6025651	5.974656957	7.73E-08	1.74E-06
CCDC177|ENSG00000267909|protein_coding	-2.815508505	0.469279907	7.74E-08	1.74E-06
RAPGEF5|ENSG00000136237|protein_coding	-2.266293539	5.92283023	7.84E-08	1.76E-06
TMEM151A|ENSG00000179292|protein_coding	-2.467533069	4.847219773	7.88E-08	1.77E-06
CHRM3|ENSG00000133019|protein_coding	-2.989791037	3.54432366	7.93E-08	1.78E-06
GRIN1|ENSG00000176884|protein_coding	-3.234436454	6.446943811	7.98E-08	1.78E-06
SSX2IP|ENSG00000117155|protein_coding	-1.790944367	4.889561743	8.05E-08	1.80E-06
JAM2|ENSG00000154721|protein_coding	1.821231969	7.381135368	8.28E-08	1.85E-06
MEF2A|ENSG00000068305|protein_coding	-1.134716228	5.928465019	8.38E-08	1.86E-06
CDH12|ENSG00000154162|protein_coding	-3.051268182	0.302293883	8.43E-08	1.87E-06
PPFIA2|ENSG00000139220|protein_coding	-2.387156412	4.265041224	8.45E-08	1.88E-06
MCCC2|ENSG00000131844|protein_coding	1.061306661	6.097901777	8.56E-08	1.89E-06
LIN7B|ENSG00000104863|protein_coding	-1.436388728	2.958281187	8.56E-08	1.89E-06
RIMS3|ENSG00000117016|protein_coding	-2.47132144	5.981881587	8.75E-08	1.93E-06
NUP160|ENSG00000030066|protein_coding	1.443290333	5.615114111	8.79E-08	1.94E-06
NEUROD2|ENSG00000171532|protein_coding	-3.101141738	3.099597789	8.84E-08	1.95E-06
CABYR|ENSG00000154040|protein_coding	-1.974339167	1.601175599	8.89E-08	1.96E-06
CNP|ENSG00000173786|protein_coding	-1.803997771	9.361403293	8.96E-08	1.97E-06
DIRAS1|ENSG00000176490|protein_coding	-1.801960287	6.080832755	8.98E-08	1.97E-06
MATK|ENSG00000007264|protein_coding	-2.525191949	3.208004534	9.08E-08	1.99E-06
RAB13|ENSG00000143545|protein_coding	2.33596223	6.429414638	9.15E-08	2.01E-06
FRMPD4|ENSG00000169933|protein_coding	-3.117489403	2.998571932	9.16E-08	2.01E-06
SCN2B|ENSG00000149575|protein_coding	-2.555902803	4.961056434	9.35E-08	2.04E-06
OLFM3|ENSG00000118733|protein_coding	-3.15620233	2.41027982	9.38E-08	2.05E-06
FAM19A1|ENSG00000183662|protein_coding	-3.014432465	2.224253464	9.38E-08	2.05E-06
WDR5B|ENSG00000196981|protein_coding	1.50241512	3.748947005	9.46E-08	2.06E-06
BEX5|ENSG00000184515|protein_coding	-2.592614329	3.515333774	9.53E-08	2.07E-06
DOCK9|ENSG00000088387|protein_coding	-1.720064173	5.779748856	9.57E-08	2.08E-06
ANK3|ENSG00000151150|protein_coding	-2.407704339	5.681079452	9.66E-08	2.09E-06
NBEA|ENSG00000172915|protein_coding	-1.843417234	5.303923636	9.66E-08	2.09E-06
GALNT6|ENSG00000139629|protein_coding	-2.258268548	2.891627214	9.66E-08	2.09E-06
CD99L2|ENSG00000102181|protein_coding	-1.032228622	7.446411074	9.87E-08	2.13E-06
HSPH1|ENSG00000120694|protein_coding	-1.433287038	6.764016296	9.88E-08	2.13E-06
CELF4|ENSG00000101489|protein_coding	-2.853120326	5.116127805	9.94E-08	2.14E-06
TMEM155|ENSG00000164112|protein_coding	-3.108937794	2.564073779	1.00E-07	2.16E-06
C3orf49|ENSG00000163632|protein_coding	-1.846674325	-1.113036758	1.05E-07	2.25E-06
GSTO2|ENSG00000065621|protein_coding	-1.948825501	2.053635385	1.06E-07	2.27E-06
AP3B2|ENSG00000103723|protein_coding	-1.831910503	5.66598957	1.06E-07	2.28E-06
MSI1|ENSG00000135097|protein_coding	1.822149805	5.423544972	1.06E-07	2.28E-06
NAV3|ENSG00000067798|protein_coding	-1.954166405	4.521607725	1.07E-07	2.28E-06
MGAT5B|ENSG00000167889|protein_coding	-2.191457143	4.986596944	1.09E-07	2.34E-06
HECW2|ENSG00000138411|protein_coding	-1.655350055	4.240753494	1.11E-07	2.38E-06
BTG1|ENSG00000133639|protein_coding	1.615688328	6.667051	1.12E-07	2.39E-06
TENM2|ENSG00000145934|protein_coding	-2.798789825	3.634409455	1.12E-07	2.39E-06
OPN4|ENSG00000122375|protein_coding	-3.00843935	-1.759696555	1.14E-07	2.42E-06
HHIP|ENSG00000164161|protein_coding	-2.730685303	3.546942814	1.15E-07	2.44E-06
DLG1|ENSG00000075711|protein_coding	-1.013518125	6.153548983	1.15E-07	2.45E-06
GPR22|ENSG00000172209|protein_coding	-3.172345654	1.495041281	1.17E-07	2.48E-06
NES|ENSG00000132688|protein_coding	3.252457335	9.366952459	1.18E-07	2.50E-06
ATP2B3|ENSG00000067842|protein_coding	-3.0391702	3.936665085	1.19E-07	2.51E-06
CPEB2|ENSG00000137449|protein_coding	-1.370413893	5.074868392	1.22E-07	2.56E-06
TRIM37|ENSG00000108395|protein_coding	-1.158088061	6.283570212	1.22E-07	2.56E-06
PRRT2|ENSG00000167371|protein_coding	-2.148645201	5.30199005	1.22E-07	2.56E-06
RXFP1|ENSG00000171509|protein_coding	-3.072385606	1.603163572	1.22E-07	2.57E-06
RTN3|ENSG00000133318|protein_coding	-1.220964217	9.437968552	1.22E-07	2.57E-06
SYT3|ENSG00000213023|protein_coding	-1.933594697	3.325319903	1.23E-07	2.59E-06
PNMA6F|ENSG00000225110|protein_coding	-3.514515303	0.735433166	1.24E-07	2.60E-06
IQSEC2|ENSG00000124313|protein_coding	-1.914613489	5.548455585	1.24E-07	2.60E-06
TCEAL6|ENSG00000204071|protein_coding	-2.764654038	3.118569882	1.27E-07	2.64E-06
RAB3C|ENSG00000152932|protein_coding	-2.824986716	5.338368918	1.27E-07	2.64E-06
MOSMO|ENSG00000185716|protein_coding	-1.018624324	4.425135855	1.27E-07	2.65E-06
S1PR5|ENSG00000180739|protein_coding	-2.597212698	2.890798649	1.28E-07	2.66E-06
HTR7|ENSG00000148680|protein_coding	-2.258887783	-0.262548769	1.29E-07	2.68E-06
HPCA|ENSG00000121905|protein_coding	-2.959960809	5.055478336	1.29E-07	2.68E-06
SLC32A1|ENSG00000101438|protein_coding	-3.179341471	2.991825821	1.32E-07	2.74E-06
RALYL|ENSG00000184672|protein_coding	-2.573612578	3.246519996	1.32E-07	2.74E-06
PTBP1|ENSG00000011304|protein_coding	1.638706585	7.260671352	1.34E-07	2.77E-06
FAIM2|ENSG00000135472|protein_coding	-2.018793104	8.54484149	1.34E-07	2.77E-06
TRIM59|ENSG00000213186|protein_coding	-2.25003169	2.246099339	1.38E-07	2.85E-06
PTTG1IP|ENSG00000183255|protein_coding	1.578083886	8.919917308	1.39E-07	2.87E-06
DCAF13|ENSG00000164934|protein_coding	1.3197861	5.281646967	1.40E-07	2.89E-06
TCF7L1|ENSG00000152284|protein_coding	2.453466478	5.30432524	1.43E-07	2.93E-06
FAM241B|ENSG00000171224|protein_coding	-2.220345591	3.027936183	1.44E-07	2.96E-06
KCNJ6|ENSG00000157542|protein_coding	-2.755186681	2.729563688	1.45E-07	2.96E-06
OSBPL1A|ENSG00000141447|protein_coding	-1.615650989	6.24632392	1.45E-07	2.96E-06
ARHGEF6|ENSG00000129675|protein_coding	1.913368958	7.466727874	1.45E-07	2.96E-06
IPCEF1|ENSG00000074706|protein_coding	-2.491932752	3.844109822	1.45E-07	2.97E-06
CHRM1|ENSG00000168539|protein_coding	-2.966767458	4.084505385	1.46E-07	2.99E-06
TP53INP1|ENSG00000164938|protein_coding	1.771682537	5.16016308	1.53E-07	3.11E-06
LGI3|ENSG00000168481|protein_coding	-2.526907985	5.841516542	1.53E-07	3.12E-06
BAZ1A|ENSG00000198604|protein_coding	1.948303183	4.711893433	1.54E-07	3.13E-06
RGS4|ENSG00000117152|protein_coding	-3.080901496	5.575287987	1.54E-07	3.14E-06
MYO15A|ENSG00000091536|protein_coding	-2.322873443	0.261487295	1.54E-07	3.14E-06
TMTC4|ENSG00000125247|protein_coding	-1.475735533	5.010977025	1.55E-07	3.14E-06
UNC5C|ENSG00000182168|protein_coding	-2.279050979	3.611696165	1.57E-07	3.17E-06
CRELD1|ENSG00000163703|protein_coding	-1.008056555	5.338928065	1.57E-07	3.17E-06
ITPR1|ENSG00000150995|protein_coding	-2.328515301	5.276241223	1.59E-07	3.21E-06
SNAP25|ENSG00000132639|protein_coding	-2.913103448	8.302725301	1.59E-07	3.21E-06
MAPK1|ENSG00000100030|protein_coding	-1.030181917	8.086803096	1.59E-07	3.21E-06
EIF4E3|ENSG00000163412|protein_coding	-1.439157911	4.697793723	1.60E-07	3.22E-06
ABR|ENSG00000159842|protein_coding	-1.329463979	8.272105568	1.61E-07	3.23E-06
CPNE3|ENSG00000085719|protein_coding	1.323709713	6.988680823	1.61E-07	3.23E-06
SLC6A15|ENSG00000072041|protein_coding	-2.91391115	3.082083253	1.62E-07	3.26E-06
GABRA2|ENSG00000151834|protein_coding	-2.858820267	4.083475632	1.63E-07	3.27E-06
C2orf68|ENSG00000168887|protein_coding	1.213585434	5.010004826	1.65E-07	3.30E-06
CELF5|ENSG00000161082|protein_coding	-2.400491004	5.298875568	1.65E-07	3.30E-06
GSC|ENSG00000133937|protein_coding	6.471292224	0.765705288	1.67E-07	3.33E-06
TRIM46|ENSG00000163462|protein_coding	-1.364975542	3.673179967	1.67E-07	3.33E-06
ULK1|ENSG00000177169|protein_coding	-1.049674377	5.934264881	1.68E-07	3.34E-06
TRIM54|ENSG00000138100|protein_coding	-2.538604405	-0.730645437	1.68E-07	3.35E-06
CHST14|ENSG00000169105|protein_coding	1.863583806	4.744638892	1.70E-07	3.38E-06
AP1S1|ENSG00000106367|protein_coding	-1.229740074	6.172004819	1.79E-07	3.56E-06
SERPINA10|ENSG00000140093|protein_coding	-2.702479765	-3.144920018	1.82E-07	3.60E-06
RACK1|ENSG00000204628|protein_coding	1.852434898	9.645008116	1.82E-07	3.61E-06
FBXO34|ENSG00000178974|protein_coding	-1.151881447	4.905809723	1.82E-07	3.61E-06
GPI|ENSG00000105220|protein_coding	-1.343060739	8.101381078	1.85E-07	3.65E-06
PNMA8C|ENSG00000277531|protein_coding	-1.686720488	2.390622581	1.88E-07	3.70E-06
LHFPL5|ENSG00000197753|protein_coding	-3.21583758	-1.485197374	1.98E-07	3.91E-06
CACNB2|ENSG00000165995|protein_coding	-1.931348587	3.825640869	2.00E-07	3.93E-06
DOHH|ENSG00000129932|protein_coding	-1.344092349	4.283084785	2.04E-07	4.00E-06
TRIM4|ENSG00000146833|protein_coding	1.478872807	5.533452851	2.08E-07	4.08E-06
ANO4|ENSG00000151572|protein_coding	-2.272738996	2.673817471	2.08E-07	4.08E-06
FBXO27|ENSG00000161243|protein_coding	-1.949868745	2.835753566	2.09E-07	4.08E-06
NPM2|ENSG00000158806|protein_coding	-2.691356913	2.60594543	2.12E-07	4.15E-06
IL1RAPL2|ENSG00000189108|protein_coding	-3.241033957	-1.970656765	2.14E-07	4.18E-06
GRASP|ENSG00000161835|protein_coding	-1.745561503	4.181590572	2.19E-07	4.27E-06
ABCB7|ENSG00000131269|protein_coding	1.111352844	4.460885534	2.19E-07	4.27E-06
SMIM13|ENSG00000224531|protein_coding	-1.098746822	5.644236689	2.19E-07	4.27E-06
LDLRAD3|ENSG00000179241|protein_coding	1.913827421	6.411870451	2.21E-07	4.30E-06
JPH1|ENSG00000104369|protein_coding	-2.457203182	2.089095193	2.24E-07	4.35E-06
IDH1|ENSG00000138413|protein_coding	1.969745628	6.582439478	2.25E-07	4.36E-06
USP35|ENSG00000118369|protein_coding	-1.045943366	3.974500846	2.25E-07	4.36E-06
KIF3C|ENSG00000084731|protein_coding	-1.744768266	7.264043243	2.25E-07	4.36E-06
PDE6B|ENSG00000133256|protein_coding	-1.964927941	3.486486323	2.27E-07	4.38E-06
FBXO44|ENSG00000132879|protein_coding	-1.337879917	6.195164911	2.28E-07	4.41E-06
DBH|ENSG00000123454|protein_coding	-2.412864895	-0.527795123	2.35E-07	4.54E-06
SSTR3|ENSG00000278195|protein_coding	-3.214811303	1.05480863	2.39E-07	4.60E-06
HS3ST5|ENSG00000249853|protein_coding	-2.287548239	1.090372381	2.39E-07	4.60E-06
NELL1|ENSG00000165973|protein_coding	-2.979383724	2.901394931	2.39E-07	4.60E-06
RGS7BP|ENSG00000186479|protein_coding	-2.555398422	3.574965436	2.40E-07	4.61E-06
ADAMTS6|ENSG00000049192|protein_coding	3.328971483	3.299030338	2.41E-07	4.63E-06
PYCR1|ENSG00000183010|protein_coding	1.928354257	5.368385544	2.41E-07	4.63E-06
NONO|ENSG00000147140|protein_coding	1.164282645	8.514758925	2.46E-07	4.71E-06
EEF1A1|ENSG00000156508|protein_coding	1.83611168	12.05564553	2.47E-07	4.72E-06
INF2|ENSG00000203485|protein_coding	-1.578116057	6.47427793	2.47E-07	4.72E-06
STK33|ENSG00000130413|protein_coding	2.232740786	4.15701018	2.48E-07	4.73E-06
EIF4EBP1|ENSG00000187840|protein_coding	2.996124832	4.742418923	2.48E-07	4.73E-06
THPO|ENSG00000090534|protein_coding	-1.622860386	0.399410536	2.49E-07	4.74E-06
SPPL2C|ENSG00000185294|protein_coding	-2.386926197	-2.431328014	2.50E-07	4.75E-06
MADD|ENSG00000110514|protein_coding	-1.375455286	6.880932696	2.53E-07	4.80E-06
SYT13|ENSG00000019505|protein_coding	-3.011720325	4.980830634	2.54E-07	4.81E-06
FAM50B|ENSG00000145945|protein_coding	-1.994252405	3.12818807	2.54E-07	4.81E-06
TMEM59L|ENSG00000105696|protein_coding	-1.596616503	7.486107554	2.55E-07	4.84E-06
NECTIN1|ENSG00000110400|protein_coding	-1.704579725	6.239225701	2.57E-07	4.87E-06
TNFAIP8L1|ENSG00000185361|protein_coding	-1.52364186	3.953375761	2.59E-07	4.90E-06
SHTN1|ENSG00000187164|protein_coding	-1.910161894	6.173413304	2.60E-07	4.91E-06
KIAA1549L|ENSG00000110427|protein_coding	-1.975960428	5.941636805	2.61E-07	4.92E-06
TXNIP|ENSG00000265972|protein_coding	2.060894669	8.464356679	2.62E-07	4.94E-06
ARHGEF9|ENSG00000131089|protein_coding	-1.427893082	6.67465941	2.67E-07	5.02E-06
KCNT1|ENSG00000107147|protein_coding	-2.885059185	3.436886384	2.69E-07	5.06E-06
PRKAA2|ENSG00000162409|protein_coding	-1.399754284	3.467119832	2.70E-07	5.07E-06
MPPED1|ENSG00000186732|protein_coding	-3.176801506	3.742545203	2.70E-07	5.07E-06
UBR3|ENSG00000144357|protein_coding	-1.108808953	5.945112182	2.72E-07	5.11E-06
CALB2|ENSG00000172137|protein_coding	-2.859309679	3.025809749	2.74E-07	5.12E-06
ZNF501|ENSG00000186446|protein_coding	1.457123851	3.384875878	2.78E-07	5.20E-06
NPY1R|ENSG00000164128|protein_coding	-2.518165269	1.49426623	2.79E-07	5.20E-06
SLC27A2|ENSG00000140284|protein_coding	-2.864161566	-0.725541642	2.80E-07	5.21E-06
CACNA1I|ENSG00000100346|protein_coding	-2.756191468	3.220356928	2.82E-07	5.26E-06
DNAJB2|ENSG00000135924|protein_coding	-1.163889904	7.640199184	2.85E-07	5.31E-06
PTPRN|ENSG00000054356|protein_coding	-2.635179695	6.431467022	2.87E-07	5.33E-06
ZFYVE9|ENSG00000157077|protein_coding	-1.17139933	5.373012182	2.93E-07	5.45E-06
RAB6B|ENSG00000154917|protein_coding	-1.702806801	7.699741652	2.94E-07	5.46E-06
GATAD2A|ENSG00000167491|protein_coding	1.028979884	6.38006347	2.96E-07	5.48E-06
SLC2A3|ENSG00000059804|protein_coding	-2.086481233	5.455125362	2.97E-07	5.49E-06
INPP5A|ENSG00000068383|protein_coding	-1.251631054	4.829478266	3.02E-07	5.57E-06
ANKRD65|ENSG00000235098|protein_coding	-2.014937483	2.988502151	3.03E-07	5.59E-06
LYNX1|ENSG00000180155|protein_coding	-1.898000866	6.615634687	3.04E-07	5.60E-06
PWWP2B|ENSG00000171813|protein_coding	-1.319579289	3.254621578	3.05E-07	5.61E-06
LANCL1|ENSG00000115365|protein_coding	-1.262189284	7.2192513	3.06E-07	5.61E-06
FBXO40|ENSG00000163833|protein_coding	-3.042031424	-1.182093114	3.07E-07	5.63E-06
ERICH3|ENSG00000178965|protein_coding	-2.844895294	3.490104385	3.10E-07	5.68E-06
TXNRD3|ENSG00000197763|protein_coding	1.420273544	2.970722724	3.10E-07	5.68E-06
GARNL3|ENSG00000136895|protein_coding	-1.552771929	4.194286664	3.11E-07	5.69E-06
TENM3|ENSG00000218336|protein_coding	-2.758317164	3.835330305	3.12E-07	5.69E-06
PPP2R2C|ENSG00000074211|protein_coding	-2.645018075	6.145272841	3.12E-07	5.70E-06
GNG3|ENSG00000162188|protein_coding	-2.878327442	4.615978144	3.13E-07	5.70E-06
GRIN2A|ENSG00000183454|protein_coding	-2.875326742	4.83259403	3.14E-07	5.72E-06
PLD1|ENSG00000075651|protein_coding	-1.929023418	3.36047757	3.14E-07	5.72E-06
LDB2|ENSG00000169744|protein_coding	-1.877880736	4.479215014	3.16E-07	5.75E-06
TCEA1|ENSG00000187735|protein_coding	1.067165261	6.297931082	3.17E-07	5.75E-06
ASPA|ENSG00000108381|protein_coding	-2.283416626	4.225790321	3.18E-07	5.77E-06
TRHDE|ENSG00000072657|protein_coding	-3.155420231	2.077489889	3.20E-07	5.80E-06
CYP4Z1|ENSG00000186160|protein_coding	-2.949111316	-3.334798269	3.21E-07	5.80E-06
CPEB1|ENSG00000214575|protein_coding	-1.648740248	3.91160159	3.21E-07	5.80E-06
OTUD7A|ENSG00000169918|protein_coding	-1.899960662	4.475687808	3.24E-07	5.85E-06
ST6GALNAC5|ENSG00000117069|protein_coding	-2.861857925	2.532838927	3.24E-07	5.85E-06
OPRD1|ENSG00000116329|protein_coding	-2.576879907	2.054064427	3.25E-07	5.86E-06
EXOC6|ENSG00000138190|protein_coding	-1.029064184	3.901347217	3.29E-07	5.92E-06
SLCO4C1|ENSG00000173930|protein_coding	-2.688862801	-2.718065869	3.29E-07	5.92E-06
PLEKHG3|ENSG00000126822|protein_coding	-1.720130239	5.576278766	3.30E-07	5.94E-06
KNDC1|ENSG00000171798|protein_coding	-2.164895362	5.660959851	3.31E-07	5.94E-06
BHLHB9|ENSG00000198908|protein_coding	-1.38206256	4.230190863	3.31E-07	5.94E-06
OPTN|ENSG00000123240|protein_coding	-1.398137254	6.321556116	3.32E-07	5.95E-06
CCK|ENSG00000187094|protein_coding	-3.131131585	4.29218541	3.34E-07	5.97E-06
OR2W3|ENSG00000238243|protein_coding	-2.657487783	-1.795783719	3.39E-07	6.06E-06
RHOBTB2|ENSG00000008853|protein_coding	-1.326448276	5.770505767	3.44E-07	6.14E-06
PRKN|ENSG00000185345|protein_coding	-1.408096751	3.416835941	3.46E-07	6.17E-06
NEDD1|ENSG00000139350|protein_coding	1.725594604	4.190407532	3.50E-07	6.24E-06
JAG2|ENSG00000184916|protein_coding	-1.427784553	3.854505984	3.50E-07	6.24E-06
HENMT1|ENSG00000162639|protein_coding	-1.951954098	2.17146371	3.51E-07	6.24E-06
EPHA5|ENSG00000145242|protein_coding	-2.549646328	3.201784072	3.52E-07	6.26E-06
EZH2|ENSG00000106462|protein_coding	3.822412011	4.491897573	3.54E-07	6.28E-06
ANK2|ENSG00000145362|protein_coding	-1.48090218	8.166936693	3.55E-07	6.30E-06
UBE2QL1|ENSG00000215218|protein_coding	-2.278332591	4.73409932	3.61E-07	6.37E-06
VSTM2L|ENSG00000132821|protein_coding	-2.545217926	4.418887286	3.62E-07	6.39E-06
USP12|ENSG00000152484|protein_coding	-1.055292642	5.181701662	3.64E-07	6.42E-06
ASIC2|ENSG00000108684|protein_coding	-2.829122079	2.338684116	3.65E-07	6.42E-06
SORT1|ENSG00000134243|protein_coding	-1.266695742	8.137398403	3.66E-07	6.43E-06
SCN3B|ENSG00000166257|protein_coding	-2.565142327	6.41154968	3.78E-07	6.64E-06
SNCG|ENSG00000173267|protein_coding	-2.641371778	4.597780017	3.81E-07	6.69E-06
CYP26B1|ENSG00000003137|protein_coding	-2.61798591	3.235842216	3.90E-07	6.84E-06
MDFI|ENSG00000112559|protein_coding	4.273794129	5.753767047	3.92E-07	6.86E-06
KLK10|ENSG00000129451|protein_coding	-2.469952472	-1.653470909	3.96E-07	6.93E-06
E2F5|ENSG00000133740|protein_coding	1.493372288	4.170262116	3.97E-07	6.95E-06
VIP|ENSG00000146469|protein_coding	-2.897207398	1.055640803	3.98E-07	6.95E-06
KCNJ3|ENSG00000162989|protein_coding	-2.741616253	3.544912084	4.03E-07	7.03E-06
PABPC1|ENSG00000070756|protein_coding	1.852422483	9.215758296	4.04E-07	7.04E-06
PNMA2|ENSG00000240694|protein_coding	-1.437636206	7.673009575	4.06E-07	7.07E-06
LIPH|ENSG00000163898|protein_coding	-1.970687873	-0.453853741	4.08E-07	7.09E-06
MKRN2OS|ENSG00000225526|protein_coding	-1.597021695	-0.584134076	4.09E-07	7.11E-06
SLC17A6|ENSG00000091664|protein_coding	-3.149200262	1.622034933	4.15E-07	7.20E-06
TP53|ENSG00000141510|protein_coding	2.202214359	6.057000149	4.16E-07	7.21E-06
AC011462.1|ENSG00000255730|protein_coding	-2.431758177	-4.16512421	4.16E-07	7.21E-06
C14orf93|ENSG00000100802|protein_coding	1.25028313	3.584248228	4.21E-07	7.28E-06
ANKS1B|ENSG00000185046|protein_coding	-2.112830007	5.468622414	4.22E-07	7.29E-06
MED20|ENSG00000124641|protein_coding	1.497017511	4.512861778	4.24E-07	7.32E-06
CYFIP2|ENSG00000055163|protein_coding	-1.620665763	7.526172053	4.26E-07	7.34E-06
CAMTA1|ENSG00000171735|protein_coding	-1.122001439	6.072213119	4.34E-07	7.47E-06
C10orf82|ENSG00000165863|protein_coding	-2.759856742	-1.86249804	4.39E-07	7.55E-06
PACSIN1|ENSG00000124507|protein_coding	-3.184899905	6.233132943	4.42E-07	7.60E-06
NBPF14|ENSG00000270629|protein_coding	1.876896444	3.040679539	4.46E-07	7.65E-06
PLLP|ENSG00000102934|protein_coding	-1.983131315	5.890425552	4.47E-07	7.67E-06
ADRB1|ENSG00000043591|protein_coding	-2.024743011	2.16812745	4.49E-07	7.69E-06
PCNX2|ENSG00000135749|protein_coding	-1.280055081	4.913441556	4.55E-07	7.78E-06
LIPE|ENSG00000079435|protein_coding	-1.873372385	4.459687771	4.58E-07	7.83E-06
ELMOD1|ENSG00000110675|protein_coding	-2.020862379	4.818784236	4.62E-07	7.88E-06
POFUT1|ENSG00000101346|protein_coding	1.348050754	6.329002662	4.64E-07	7.91E-06
TACR3|ENSG00000169836|protein_coding	-2.69612145	-1.039878465	4.66E-07	7.93E-06
CACNG3|ENSG00000006116|protein_coding	-3.305569	3.48166698	4.73E-07	8.03E-06
PRR18|ENSG00000176381|protein_coding	-2.292987853	4.441205566	4.75E-07	8.05E-06
MAP6D1|ENSG00000180834|protein_coding	-1.880856703	4.985088992	4.82E-07	8.17E-06
PITPNM2|ENSG00000090975|protein_coding	-1.322242246	5.071572924	4.88E-07	8.26E-06
HTR3A|ENSG00000166736|protein_coding	-3.260689393	-2.369674393	4.89E-07	8.27E-06
SOSTDC1|ENSG00000171243|protein_coding	-2.680459494	0.357602853	4.90E-07	8.28E-06
NIPAL1|ENSG00000163293|protein_coding	-1.96536013	-1.412541442	4.91E-07	8.30E-06
KCTD8|ENSG00000183783|protein_coding	-2.1239051	1.839245669	4.95E-07	8.36E-06
C6orf222|ENSG00000189325|protein_coding	-2.89431588	-3.666306017	5.02E-07	8.46E-06
PHACTR1|ENSG00000112137|protein_coding	-1.816100543	5.614756968	5.03E-07	8.46E-06
GABRA4|ENSG00000109158|protein_coding	-3.085249817	3.306036054	5.04E-07	8.49E-06
SEMA3B|ENSG00000012171|protein_coding	-1.780431692	6.050586774	5.08E-07	8.53E-06
TRIM2|ENSG00000109654|protein_coding	-1.313712239	7.55149002	5.11E-07	8.57E-06
SOX4|ENSG00000124766|protein_coding	3.707262624	7.891836033	5.12E-07	8.59E-06
RBFOX3|ENSG00000167281|protein_coding	-2.976699563	4.297930996	5.16E-07	8.65E-06
WDR17|ENSG00000150627|protein_coding	-1.543232001	4.105744319	5.18E-07	8.67E-06
ABHD8|ENSG00000127220|protein_coding	-1.431007157	4.950645433	5.18E-07	8.67E-06
XK|ENSG00000047597|protein_coding	-2.596395271	1.910967305	5.22E-07	8.72E-06
CAMK2A|ENSG00000070808|protein_coding	-3.185528205	7.430802632	5.37E-07	8.96E-06
ACTA1|ENSG00000143632|protein_coding	-1.706195222	-0.433963926	5.40E-07	9.00E-06
PJA2|ENSG00000198961|protein_coding	-1.070005534	8.09555134	5.41E-07	9.00E-06
HS3ST4|ENSG00000182601|protein_coding	-2.705188447	2.77332897	5.42E-07	9.01E-06
KIF5C|ENSG00000168280|protein_coding	-1.861537945	8.012323013	5.43E-07	9.03E-06
CNTN5|ENSG00000149972|protein_coding	-2.652102536	1.490496659	5.45E-07	9.05E-06
ACTL6A|ENSG00000136518|protein_coding	1.855764454	5.101583631	5.47E-07	9.06E-06
B4GAT1|ENSG00000174684|protein_coding	-1.179327138	7.431704122	5.47E-07	9.06E-06
LPAR3|ENSG00000171517|protein_coding	-3.347328581	-1.652023985	5.48E-07	9.07E-06
EXTL1|ENSG00000158008|protein_coding	-2.200343895	3.828817009	5.77E-07	9.50E-06
ADCY5|ENSG00000173175|protein_coding	-1.87989465	5.4643342	5.78E-07	9.51E-06
MYH13|ENSG00000006788|protein_coding	-3.000671471	-3.855618838	5.90E-07	9.69E-06
IGSF10|ENSG00000152580|protein_coding	-2.076740722	0.29792765	5.94E-07	9.76E-06
CYP26C1|ENSG00000187553|protein_coding	-2.122467599	-1.855799329	5.95E-07	9.76E-06
PRIM2|ENSG00000146143|protein_coding	1.745822957	3.096095029	6.01E-07	9.85E-06
TBR1|ENSG00000136535|protein_coding	-3.040172157	3.161331355	6.08E-07	9.94E-06
HPCAL1|ENSG00000115756|protein_coding	-1.472340948	5.563525718	6.27E-07	1.02E-05
RCN1|ENSG00000049449|protein_coding	1.503080785	6.771407418	6.27E-07	1.02E-05
RIMKLA|ENSG00000177181|protein_coding	-1.859323414	3.845525513	6.30E-07	1.03E-05
MKS1|ENSG00000011143|protein_coding	1.052885775	4.257164916	6.31E-07	1.03E-05
SNCB|ENSG00000074317|protein_coding	-2.785434817	6.072809607	6.38E-07	1.04E-05
SH3RF2|ENSG00000156463|protein_coding	-2.69861078	-0.653746762	6.41E-07	1.04E-05
PLXNA2|ENSG00000076356|protein_coding	-1.317638567	5.866887078	6.43E-07	1.04E-05
MAPK7|ENSG00000166484|protein_coding	1.161931897	5.004775577	6.45E-07	1.04E-05
RHEBL1|ENSG00000167550|protein_coding	-1.816603637	0.534141897	6.45E-07	1.04E-05
RIPOR2|ENSG00000111913|protein_coding	-1.901867377	4.182442335	6.47E-07	1.05E-05
ZFYVE28|ENSG00000159733|protein_coding	-1.443893924	4.044493581	6.55E-07	1.06E-05
SLC12A2|ENSG00000064651|protein_coding	-1.34597403	5.653571854	6.58E-07	1.06E-05
ACVR1C|ENSG00000123612|protein_coding	-2.520537313	2.16948319	6.62E-07	1.07E-05
SCAI|ENSG00000173611|protein_coding	-1.348046209	4.350130505	6.64E-07	1.07E-05
ESYT3|ENSG00000158220|protein_coding	-2.158944877	1.016584735	6.71E-07	1.08E-05
CLDN16|ENSG00000113946|protein_coding	-2.720342611	-2.87094174	6.80E-07	1.09E-05
NXT2|ENSG00000101888|protein_coding	1.783493388	4.393916659	6.82E-07	1.10E-05
VSNL1|ENSG00000163032|protein_coding	-3.16204682	6.638156402	6.92E-07	1.11E-05
BRI3BP|ENSG00000184992|protein_coding	-1.16627745	4.671399709	6.94E-07	1.11E-05
STK17B|ENSG00000081320|protein_coding	2.570181333	5.326402577	6.95E-07	1.11E-05
MAP3K21|ENSG00000143674|protein_coding	-2.225364935	0.456846175	7.06E-07	1.13E-05
CKMT1A|ENSG00000223572|protein_coding	-2.488519759	1.549071255	7.07E-07	1.13E-05
ANKFN1|ENSG00000153930|protein_coding	2.6552791	3.346255402	7.11E-07	1.13E-05
LDB3|ENSG00000122367|protein_coding	-2.414885195	3.531886136	7.13E-07	1.14E-05
TIMP4|ENSG00000157150|protein_coding	4.461179333	6.710541535	7.15E-07	1.14E-05
PARVB|ENSG00000188677|protein_coding	-1.654815359	4.388682451	7.23E-07	1.15E-05
KCNK9|ENSG00000169427|protein_coding	-2.805175207	1.474472679	7.24E-07	1.15E-05
HEY1|ENSG00000164683|protein_coding	2.275432263	7.517903707	7.24E-07	1.15E-05
GAD2|ENSG00000136750|protein_coding	-3.029005656	3.947228616	7.33E-07	1.16E-05
GCC2|ENSG00000135968|protein_coding	-1.09262208	5.199065121	7.38E-07	1.17E-05
CNTN4|ENSG00000144619|protein_coding	-2.427569765	2.556891033	7.38E-07	1.17E-05
CYGB|ENSG00000161544|protein_coding	-2.41197146	2.710699753	7.43E-07	1.17E-05
SEPT4|ENSG00000108387|protein_coding	-2.048368052	7.345921655	7.46E-07	1.18E-05
KCNA3|ENSG00000177272|protein_coding	-2.380423302	0.275764805	7.52E-07	1.19E-05
HAUS4|ENSG00000092036|protein_coding	1.288707047	4.173371821	7.52E-07	1.19E-05
CBFA2T3|ENSG00000129993|protein_coding	-1.886589331	2.531869095	7.58E-07	1.19E-05
GJA9-MYCBP|ENSG00000274944|protein_coding	-1.957312361	-2.313218605	7.59E-07	1.19E-05
RASD2|ENSG00000100302|protein_coding	-2.211826312	3.676478318	7.65E-07	1.20E-05
CRLS1|ENSG00000088766|protein_coding	1.273883237	5.934084044	7.71E-07	1.21E-05
PAK3|ENSG00000077264|protein_coding	-2.237120889	5.102422482	7.72E-07	1.21E-05
SPRN|ENSG00000203772|protein_coding	-1.866057697	3.68514457	7.77E-07	1.22E-05
NOL4L|ENSG00000197183|protein_coding	-1.146025201	5.187582575	7.83E-07	1.23E-05
CNTN2|ENSG00000184144|protein_coding	-2.580249679	7.18325008	7.86E-07	1.23E-05
FSTL4|ENSG00000053108|protein_coding	-2.782141591	2.636239209	7.89E-07	1.23E-05
LAMB3|ENSG00000196878|protein_coding	-1.756969383	3.056779913	7.90E-07	1.23E-05
OPRK1|ENSG00000082556|protein_coding	-2.983267899	0.711825299	7.92E-07	1.24E-05
LRRC53|ENSG00000162621|protein_coding	-2.76223926	-2.25817292	7.99E-07	1.24E-05
TRPM6|ENSG00000119121|protein_coding	-2.020175622	1.235729713	8.07E-07	1.26E-05
SEC16B|ENSG00000120341|protein_coding	-1.930958995	-1.505075819	8.12E-07	1.26E-05
SF3B6|ENSG00000115128|protein_coding	1.091614387	5.64384335	8.26E-07	1.28E-05
FAM163B|ENSG00000196990|protein_coding	-2.866549702	4.067813286	8.43E-07	1.31E-05
BCL2L10|ENSG00000137875|protein_coding	-2.395071517	-2.475350065	8.46E-07	1.31E-05
STMN1|ENSG00000117632|protein_coding	-1.311468257	8.474942318	8.49E-07	1.31E-05
SSTR4|ENSG00000132671|protein_coding	-3.282915108	-2.732293863	8.52E-07	1.32E-05
BLOC1S5|ENSG00000188428|protein_coding	1.158396216	3.563675344	8.67E-07	1.34E-05
EFR3A|ENSG00000132294|protein_coding	-1.193713121	5.92213975	8.70E-07	1.34E-05
LIX1L|ENSG00000271601|protein_coding	1.412237732	6.366258831	8.77E-07	1.35E-05
FRRS1L|ENSG00000260230|protein_coding	-2.386197934	5.340386071	8.82E-07	1.36E-05
RGS7|ENSG00000182901|protein_coding	-2.339100997	3.670062659	8.88E-07	1.37E-05
PCDHB9|ENSG00000177839|protein_coding	2.757947462	4.245412301	8.89E-07	1.37E-05
ABCG8|ENSG00000143921|protein_coding	-2.791419849	-2.978119046	8.89E-07	1.37E-05
NRGN|ENSG00000154146|protein_coding	-2.957608274	7.314332791	8.92E-07	1.37E-05
STOX2|ENSG00000173320|protein_coding	-1.547306165	5.14176162	8.92E-07	1.37E-05
ABHD17B|ENSG00000107362|protein_coding	-1.045262242	4.80078801	9.17E-07	1.40E-05
KCNK4|ENSG00000182450|protein_coding	-2.411464098	-1.522504625	9.22E-07	1.41E-05
KLHL38|ENSG00000175946|protein_coding	-2.278467354	-2.206523514	9.38E-07	1.43E-05
GPR37|ENSG00000170775|protein_coding	-2.231307523	5.907913964	9.41E-07	1.44E-05
SLC24A2|ENSG00000155886|protein_coding	-2.357744702	5.647214641	9.42E-07	1.44E-05
MYO5A|ENSG00000197535|protein_coding	-1.641727939	7.117344968	9.42E-07	1.44E-05
MAPRE2|ENSG00000166974|protein_coding	-1.03025627	7.488486402	9.43E-07	1.44E-05
MUM1L1|ENSG00000157502|protein_coding	-2.536425624	1.559656516	9.44E-07	1.44E-05
TCF12|ENSG00000140262|protein_coding	2.677926248	8.727966891	9.59E-07	1.46E-05
KRT222|ENSG00000213424|protein_coding	-3.034920173	0.938037201	9.60E-07	1.46E-05
PDE1C|ENSG00000154678|protein_coding	-2.171704346	4.540273759	9.78E-07	1.49E-05
RNF212|ENSG00000178222|protein_coding	-2.600488446	0.106046228	9.82E-07	1.49E-05
CARNS1|ENSG00000172508|protein_coding	-2.789416662	6.351006942	9.86E-07	1.49E-05
SIAH3|ENSG00000215475|protein_coding	-2.73273304	0.512354754	9.90E-07	1.50E-05
KCTD4|ENSG00000180332|protein_coding	-2.348201877	2.479815508	9.98E-07	1.51E-05
CLEC4G|ENSG00000182566|protein_coding	-2.943935129	-0.699533629	1.02E-06	1.55E-05
PTPDC1|ENSG00000158079|protein_coding	-1.3713137	3.316269604	1.03E-06	1.55E-05
GPR62|ENSG00000180929|protein_coding	-2.526274564	2.322284129	1.04E-06	1.57E-05
TPH2|ENSG00000139287|protein_coding	-2.982291929	-2.160930645	1.05E-06	1.58E-05
FBXO8|ENSG00000164117|protein_coding	1.137619484	4.57052322	1.06E-06	1.59E-05
PDYN|ENSG00000101327|protein_coding	-3.302052911	3.83671753	1.06E-06	1.60E-05
NEGR1|ENSG00000172260|protein_coding	-2.300605329	5.269365209	1.06E-06	1.60E-05
RBMS2|ENSG00000076067|protein_coding	1.061302005	4.933708253	1.07E-06	1.60E-05
PIP5K1B|ENSG00000107242|protein_coding	-1.949443186	2.660740506	1.07E-06	1.60E-05
NEUROD6|ENSG00000164600|protein_coding	-3.493374177	1.570631837	1.08E-06	1.62E-05
GALNTL5|ENSG00000106648|protein_coding	-3.06239214	-1.066531385	1.11E-06	1.66E-05
RAPGEF4|ENSG00000091428|protein_coding	-2.144360425	6.314921232	1.11E-06	1.66E-05
SLC39A10|ENSG00000196950|protein_coding	-1.164538992	6.187283854	1.13E-06	1.69E-05
KRT33B|ENSG00000131738|protein_coding	-3.488082315	-3.84267841	1.14E-06	1.70E-05
PALM|ENSG00000099864|protein_coding	-1.51523579	6.909219517	1.14E-06	1.70E-05
SLC10A5|ENSG00000253598|protein_coding	-1.533932545	-1.008330811	1.14E-06	1.70E-05
GABRA1|ENSG00000022355|protein_coding	-3.188182121	4.780835424	1.14E-06	1.70E-05
CKMT1B|ENSG00000237289|protein_coding	-2.430230781	2.086118584	1.15E-06	1.71E-05
ANKS4B|ENSG00000175311|protein_coding	-2.613684775	-3.890758955	1.17E-06	1.74E-05
FFAR1|ENSG00000126266|protein_coding	-3.000271666	-1.965970756	1.17E-06	1.74E-05
CLNS1A|ENSG00000074201|protein_coding	1.077390134	6.965542013	1.17E-06	1.74E-05
BTBD3|ENSG00000132640|protein_coding	-1.140002364	6.262197241	1.18E-06	1.74E-05
LY6H|ENSG00000176956|protein_coding	-2.383597163	4.899345982	1.20E-06	1.77E-05
ADCY1|ENSG00000164742|protein_coding	-2.427073931	5.862017783	1.21E-06	1.78E-05
MYRF|ENSG00000124920|protein_coding	-2.432239765	6.601610199	1.21E-06	1.79E-05
SEC61A2|ENSG00000065665|protein_coding	-1.271011042	4.974868305	1.22E-06	1.80E-05
KIFC2|ENSG00000167702|protein_coding	-1.649824233	5.164542482	1.23E-06	1.81E-05
KLC3|ENSG00000104892|protein_coding	-2.281570412	-2.733067733	1.24E-06	1.82E-05
TNIP2|ENSG00000168884|protein_coding	1.603020392	5.01687536	1.25E-06	1.82E-05
RGL2|ENSG00000237441|protein_coding	1.080612424	6.30929421	1.25E-06	1.83E-05
SPTBN2|ENSG00000173898|protein_coding	-2.048861397	6.795352682	1.25E-06	1.83E-05
TMC7|ENSG00000170537|protein_coding	-1.608742427	3.529929423	1.25E-06	1.83E-05
SNCAIP|ENSG00000064692|protein_coding	2.85956403	5.286461849	1.25E-06	1.83E-05
TBC1D26|ENSG00000214946|protein_coding	-2.206275635	-2.867442244	1.26E-06	1.84E-05
TMEM235|ENSG00000204278|protein_coding	-2.942347421	3.00851556	1.27E-06	1.84E-05
TUBB4A|ENSG00000104833|protein_coding	-2.171851838	8.47289268	1.31E-06	1.90E-05
MAPK8IP2|ENSG00000008735|protein_coding	-1.883620955	6.704710551	1.32E-06	1.91E-05
PARM1|ENSG00000169116|protein_coding	-2.227062148	4.839167479	1.32E-06	1.92E-05
NYAP1|ENSG00000166924|protein_coding	-1.601516384	4.947126684	1.32E-06	1.92E-05
GHITM|ENSG00000165678|protein_coding	-1.015902139	7.485758273	1.33E-06	1.93E-05
ALDH8A1|ENSG00000118514|protein_coding	-1.830064092	0.390956385	1.33E-06	1.93E-05
UBTD2|ENSG00000168246|protein_coding	1.113507168	5.071411333	1.33E-06	1.93E-05
ICA1|ENSG00000003147|protein_coding	-1.420070177	3.625166114	1.34E-06	1.93E-05
HCN1|ENSG00000164588|protein_coding	-3.094746162	2.792661365	1.35E-06	1.94E-05
PEX5L|ENSG00000114757|protein_coding	-2.411351158	5.199985327	1.35E-06	1.95E-05
CTXN1|ENSG00000178531|protein_coding	-1.696353146	5.814596135	1.37E-06	1.97E-05
OTUB2|ENSG00000089723|protein_coding	-1.366538551	1.174843553	1.37E-06	1.97E-05
CBLN4|ENSG00000054803|protein_coding	-3.086855221	2.515156896	1.38E-06	1.98E-05
AHRR|ENSG00000063438|protein_coding	-1.57667809	1.609449002	1.38E-06	1.98E-05
TRPV6|ENSG00000165125|protein_coding	-2.558887228	1.158658837	1.40E-06	2.01E-05
ZNF540|ENSG00000171817|protein_coding	-1.440105136	2.811797871	1.40E-06	2.01E-05
LRP5|ENSG00000162337|protein_coding	1.764967202	5.682669958	1.42E-06	2.04E-05
TMEM215|ENSG00000188133|protein_coding	-3.132899818	-1.225665212	1.44E-06	2.05E-05
MAP7|ENSG00000135525|protein_coding	-1.926454744	5.33145185	1.44E-06	2.05E-05
FAM124A|ENSG00000150510|protein_coding	-1.640691166	4.24867041	1.44E-06	2.06E-05
ETS2|ENSG00000157557|protein_coding	-1.212360283	5.980372974	1.45E-06	2.07E-05
FAM234B|ENSG00000084444|protein_coding	-1.341916972	5.430611546	1.46E-06	2.08E-05
GLDN|ENSG00000186417|protein_coding	-2.023352801	4.879042764	1.46E-06	2.08E-05
BCHE|ENSG00000114200|protein_coding	2.510991773	6.375685557	1.46E-06	2.08E-05
EFHD2|ENSG00000142634|protein_coding	-1.353654163	6.271700704	1.47E-06	2.09E-05
SOX11|ENSG00000176887|protein_coding	3.831413201	6.019142406	1.47E-06	2.09E-05
MRAP2|ENSG00000135324|protein_coding	-2.537995242	2.614312996	1.48E-06	2.10E-05
PTK7|ENSG00000112655|protein_coding	2.078687282	5.525434141	1.48E-06	2.10E-05
TMTC1|ENSG00000133687|protein_coding	-1.712638311	4.486487571	1.48E-06	2.10E-05
BHLHA9|ENSG00000205899|protein_coding	-3.313482965	-2.962291642	1.50E-06	2.13E-05
FKBP7|ENSG00000079150|protein_coding	1.966569247	2.969995331	1.51E-06	2.13E-05
ATP2B2|ENSG00000157087|protein_coding	-2.084993524	6.637044819	1.51E-06	2.13E-05
TIAF1|ENSG00000221995|protein_coding	-1.451902449	2.615110542	1.54E-06	2.17E-05
KCTD1|ENSG00000134504|protein_coding	-1.21989228	4.511371874	1.54E-06	2.17E-05
KCNS2|ENSG00000156486|protein_coding	-3.073915539	1.500332872	1.55E-06	2.18E-05
TRIM23|ENSG00000113595|protein_coding	-1.059723424	5.275747028	1.55E-06	2.19E-05
PEG3|ENSG00000198300|protein_coding	-2.079031992	6.620987436	1.58E-06	2.23E-05
TMX1|ENSG00000139921|protein_coding	1.367548014	5.877403402	1.59E-06	2.24E-05
TTC9B|ENSG00000174521|protein_coding	-2.141197582	3.92071977	1.60E-06	2.24E-05
PITPNM1|ENSG00000110697|protein_coding	-1.277871869	5.461550144	1.63E-06	2.29E-05
ACSL4|ENSG00000068366|protein_coding	-1.085499045	5.62645292	1.64E-06	2.30E-05
KCNJ12|ENSG00000184185|protein_coding	-2.465518824	1.405612135	1.64E-06	2.30E-05
CPEB3|ENSG00000107864|protein_coding	-1.90642405	4.285981377	1.65E-06	2.30E-05
KIF7|ENSG00000166813|protein_coding	1.522620289	4.350776361	1.65E-06	2.30E-05
PRB2|ENSG00000121335|protein_coding	-2.701651159	-3.46589079	1.66E-06	2.31E-05
TCEAL7|ENSG00000182916|protein_coding	-1.391376419	5.204532703	1.66E-06	2.31E-05
ZC3HAV1|ENSG00000105939|protein_coding	1.471256189	5.684327194	1.68E-06	2.34E-05
ASPDH|ENSG00000204653|protein_coding	-2.059746518	2.425892754	1.69E-06	2.35E-05
PTGES3L-AARSD1|ENSG00000108825|protein_coding	-1.870733363	-3.08117379	1.69E-06	2.35E-05
TMEM189-UBE2V1|ENSG00000124208|protein_coding	-2.190014587	-4.014519886	1.71E-06	2.37E-05
CNTLN|ENSG00000044459|protein_coding	1.654284428	3.479839674	1.71E-06	2.38E-05
STXBP6|ENSG00000168952|protein_coding	-2.166295778	4.331585797	1.72E-06	2.39E-05
PELI3|ENSG00000174516|protein_coding	-1.480855042	4.428104183	1.73E-06	2.39E-05
FAM19A4|ENSG00000163377|protein_coding	-2.405370607	-0.242426863	1.73E-06	2.39E-05
CAMK1|ENSG00000134072|protein_coding	-1.16079067	3.787330459	1.73E-06	2.39E-05
FEZF2|ENSG00000153266|protein_coding	-2.499854287	1.638654923	1.74E-06	2.40E-05
DHX40|ENSG00000108406|protein_coding	1.098680705	6.164513836	1.75E-06	2.41E-05
SLC2A6|ENSG00000160326|protein_coding	-1.265541079	3.960245257	1.78E-06	2.45E-05
GRM4|ENSG00000124493|protein_coding	-2.701217749	1.389753445	1.80E-06	2.48E-05
HTR1E|ENSG00000168830|protein_coding	-3.24015994	-0.902569979	1.81E-06	2.49E-05
MACROD2|ENSG00000172264|protein_coding	-2.037266282	2.973405422	1.88E-06	2.57E-05
DHRSX|ENSG00000169084|protein_coding	1.722503321	4.57149342	1.90E-06	2.60E-05
SYT16|ENSG00000139973|protein_coding	-2.434152524	4.422521672	1.94E-06	2.65E-05
FADS6|ENSG00000172782|protein_coding	-3.179996114	-0.167834994	1.94E-06	2.65E-05
TPRKB|ENSG00000144034|protein_coding	1.079743835	4.254565945	1.94E-06	2.65E-05
KCNC1|ENSG00000129159|protein_coding	-2.034312735	4.66525808	1.94E-06	2.65E-05
TCP11L1|ENSG00000176148|protein_coding	-1.093748095	3.801698894	1.94E-06	2.65E-05
PYDC1|ENSG00000169900|protein_coding	-3.068602061	-1.827933713	1.96E-06	2.67E-05
STK38|ENSG00000112079|protein_coding	1.42274365	4.949046869	1.96E-06	2.68E-05
AMIGO1|ENSG00000181754|protein_coding	-1.552434055	5.097254616	1.98E-06	2.70E-05
CDYL2|ENSG00000166446|protein_coding	-1.60564286	4.023900694	1.99E-06	2.72E-05
SLC12A4|ENSG00000124067|protein_coding	1.556131282	6.859086483	2.00E-06	2.72E-05
HTR4|ENSG00000164270|protein_coding	-2.722756494	-0.649597574	2.01E-06	2.73E-05
POU3F1|ENSG00000185668|protein_coding	-2.361509395	1.130904758	2.01E-06	2.73E-05
SHMT2|ENSG00000182199|protein_coding	1.876007639	6.772946101	2.07E-06	2.81E-05
C2CD4D|ENSG00000225556|protein_coding	-2.152590623	-1.074939288	2.08E-06	2.83E-05
MYCBP2|ENSG00000005810|protein_coding	-1.503040509	6.576211024	2.10E-06	2.85E-05
EEF2KMT|ENSG00000118894|protein_coding	1.056415247	3.407225263	2.12E-06	2.87E-05
ZSCAN9|ENSG00000137185|protein_coding	1.04512888	3.64227416	2.12E-06	2.87E-05
CDHR2|ENSG00000074276|protein_coding	-1.807472613	1.174007295	2.12E-06	2.87E-05
SIRPA|ENSG00000198053|protein_coding	-1.158655167	7.966484237	2.14E-06	2.89E-05
EFR3B|ENSG00000084710|protein_coding	-1.29937286	6.332979504	2.15E-06	2.90E-05
PPP1R12C|ENSG00000125503|protein_coding	-1.038019385	6.281230108	2.15E-06	2.90E-05
CORO2A|ENSG00000106789|protein_coding	-2.065777612	1.254168767	2.16E-06	2.91E-05
CD22|ENSG00000012124|protein_coding	-2.663865158	3.077780002	2.17E-06	2.92E-05
MIF4GD|ENSG00000125457|protein_coding	1.16296493	5.055926331	2.18E-06	2.92E-05
CARMIL2|ENSG00000159753|protein_coding	-2.416542254	2.931958228	2.21E-06	2.96E-05
LIG4|ENSG00000174405|protein_coding	-1.079950134	4.20973276	2.21E-06	2.96E-05
KCNC2|ENSG00000166006|protein_coding	-3.030979735	3.514339757	2.21E-06	2.96E-05
NAP1L2|ENSG00000186462|protein_coding	-2.095365502	4.935608015	2.22E-06	2.97E-05
PRDM8|ENSG00000152784|protein_coding	-2.18098188	3.649453554	2.23E-06	2.98E-05
CAMK1G|ENSG00000008118|protein_coding	-2.9443179	3.34571475	2.23E-06	2.98E-05
SLC16A8|ENSG00000100156|protein_coding	-1.953652448	0.390017548	2.25E-06	3.00E-05
LYPD8|ENSG00000259823|protein_coding	-3.097635681	-0.550452139	2.26E-06	3.01E-05
TCP10L2|ENSG00000166984|protein_coding	-2.715709272	-3.879512224	2.27E-06	3.02E-05
CARD8|ENSG00000105483|protein_coding	1.325312492	5.198267959	2.28E-06	3.03E-05
CRHR1|ENSG00000120088|protein_coding	-2.153519707	2.062715305	2.33E-06	3.10E-05
ZNF22|ENSG00000165512|protein_coding	1.460101046	5.31478022	2.33E-06	3.10E-05
SHLD2|ENSG00000122376|protein_coding	1.046384448	4.364143125	2.36E-06	3.13E-05
VAX2|ENSG00000116035|protein_coding	3.790976066	3.31621783	2.36E-06	3.14E-05
THY1|ENSG00000154096|protein_coding	-1.558215272	7.924396692	2.39E-06	3.16E-05
OPALIN|ENSG00000197430|protein_coding	-3.21592561	5.012307313	2.40E-06	3.18E-05
PPP1R9B|ENSG00000108819|protein_coding	-1.010461573	7.229692418	2.44E-06	3.22E-05
OGDHL|ENSG00000197444|protein_coding	-2.441992175	4.214206642	2.44E-06	3.22E-05
ARL6|ENSG00000113966|protein_coding	-1.064918097	2.533160746	2.45E-06	3.23E-05
EPHA6|ENSG00000080224|protein_coding	-2.804277738	0.288637823	2.47E-06	3.26E-05
PABPC1L2A|ENSG00000186288|protein_coding	-2.701531644	-0.431901454	2.48E-06	3.27E-05
RND2|ENSG00000108830|protein_coding	2.746762207	8.202610679	2.48E-06	3.27E-05
CRH|ENSG00000147571|protein_coding	-3.017860689	-0.283768038	2.48E-06	3.27E-05
NKIRAS1|ENSG00000197885|protein_coding	-1.033979582	4.72583579	2.50E-06	3.29E-05
EIF3E|ENSG00000104408|protein_coding	1.540249142	7.609923693	2.51E-06	3.30E-05
CASKIN1|ENSG00000167971|protein_coding	-1.984768111	5.175379729	2.53E-06	3.32E-05
PTPRK|ENSG00000152894|protein_coding	-1.198286852	5.786192836	2.53E-06	3.32E-05
PLEKHG2|ENSG00000090924|protein_coding	2.307502365	5.34192065	2.53E-06	3.32E-05
BICDL1|ENSG00000135127|protein_coding	-2.287892897	2.616262395	2.54E-06	3.33E-05
UNC13A|ENSG00000130477|protein_coding	-2.163955211	6.605596414	2.55E-06	3.34E-05
SLC25A12|ENSG00000115840|protein_coding	-1.019622601	5.249088287	2.55E-06	3.34E-05
TMEM52|ENSG00000178821|protein_coding	-2.435543213	-1.875655557	2.56E-06	3.34E-05
TTC22|ENSG00000006555|protein_coding	-2.462010832	-2.267673735	2.56E-06	3.35E-05
HIVEP2|ENSG00000010818|protein_coding	-1.467467149	5.664783334	2.57E-06	3.35E-05
HTR5A|ENSG00000157219|protein_coding	-3.051851764	1.076075032	2.57E-06	3.35E-05
GJC2|ENSG00000198835|protein_coding	-2.267936732	3.479677422	2.60E-06	3.39E-05
DBNDD2|ENSG00000244274|protein_coding	-2.090929898	4.487261804	2.61E-06	3.40E-05
PDIA2|ENSG00000185615|protein_coding	-2.244123685	3.166738516	2.61E-06	3.40E-05
RAB27B|ENSG00000041353|protein_coding	-2.10301538	3.972000232	2.63E-06	3.42E-05
SMPX|ENSG00000091482|protein_coding	-3.13301028	-2.128995487	2.68E-06	3.49E-05
TMEM246|ENSG00000165152|protein_coding	-2.00701109	5.092147805	2.69E-06	3.50E-05
KCNN1|ENSG00000105642|protein_coding	-2.008738046	4.11394757	2.70E-06	3.50E-05
ATP6V0E1|ENSG00000113732|protein_coding	1.568564891	7.035356608	2.71E-06	3.52E-05
APOM|ENSG00000204444|protein_coding	1.611796678	2.447836508	2.73E-06	3.53E-05
SCAMP5|ENSG00000198794|protein_coding	-1.518277083	7.771618175	2.74E-06	3.55E-05
POLA1|ENSG00000101868|protein_coding	1.294645767	4.734909456	2.75E-06	3.56E-05
SMO|ENSG00000128602|protein_coding	2.429026954	5.535865296	2.76E-06	3.57E-05
STPG1|ENSG00000001460|protein_coding	-2.067125957	2.762718323	2.77E-06	3.57E-05
AIPL1|ENSG00000129221|protein_coding	-2.580828133	-3.603131136	2.78E-06	3.59E-05
TTLL11|ENSG00000175764|protein_coding	-1.130503626	2.809160249	2.79E-06	3.59E-05
PPEF1|ENSG00000086717|protein_coding	-2.395607556	0.53592247	2.79E-06	3.60E-05
PATL1|ENSG00000166889|protein_coding	1.085936804	5.665027737	2.83E-06	3.64E-05
WSCD2|ENSG00000075035|protein_coding	-2.788808647	3.304021834	2.83E-06	3.64E-05
EMX1|ENSG00000135638|protein_coding	-2.9182046	1.840067597	2.83E-06	3.64E-05
ADAMTS8|ENSG00000134917|protein_coding	-1.957214778	3.100720103	2.86E-06	3.68E-05
GORAB|ENSG00000120370|protein_coding	1.191751181	3.887770238	2.87E-06	3.69E-05
PNMA3|ENSG00000183837|protein_coding	-2.264327043	4.114566082	2.89E-06	3.71E-05
GALNT1|ENSG00000141429|protein_coding	1.100503843	6.380420279	2.90E-06	3.72E-05
OPRM1|ENSG00000112038|protein_coding	-3.290762255	-2.998314313	2.94E-06	3.77E-05
DISP1|ENSG00000154309|protein_coding	1.599006997	3.890593888	2.94E-06	3.77E-05
SRGAP1|ENSG00000196935|protein_coding	1.603798771	5.598434963	2.95E-06	3.77E-05
CDR1|ENSG00000184258|protein_coding	-2.316024283	0.171666734	2.99E-06	3.82E-05
ABCA1|ENSG00000165029|protein_coding	2.207770361	6.944840709	3.03E-06	3.85E-05
MVB12A|ENSG00000141971|protein_coding	1.449038438	5.131265185	3.05E-06	3.87E-05
AHI1|ENSG00000135541|protein_coding	-1.024245294	4.313476314	3.06E-06	3.88E-05
VSTM5|ENSG00000214376|protein_coding	-2.252663507	0.617105136	3.08E-06	3.91E-05
TRIOBP|ENSG00000100106|protein_coding	1.078719695	4.211552787	3.09E-06	3.92E-05
RBM11|ENSG00000185272|protein_coding	-2.31694142	0.545334531	3.14E-06	3.97E-05
GNG13|ENSG00000127588|protein_coding	-2.605792621	-0.289923487	3.15E-06	3.99E-05
PRKAR2B|ENSG00000005249|protein_coding	-1.608689397	4.734852317	3.17E-06	4.00E-05
KRT86|ENSG00000170442|protein_coding	-2.209195632	-1.174467951	3.19E-06	4.03E-05
PTPRZ1|ENSG00000106278|protein_coding	2.53913286	10.83929237	3.19E-06	4.03E-05
VWA5B2|ENSG00000145198|protein_coding	-2.145275348	3.310032665	3.23E-06	4.08E-05
FAAH|ENSG00000117480|protein_coding	-1.720614874	4.410136466	3.28E-06	4.14E-05
SLC6A20|ENSG00000163817|protein_coding	-2.696422194	0.087533694	3.31E-06	4.17E-05
STARD13|ENSG00000133121|protein_coding	-1.158685405	4.271763609	3.33E-06	4.19E-05
PLEKHH1|ENSG00000054690|protein_coding	-1.906730709	6.424531351	3.34E-06	4.20E-05
DGKQ|ENSG00000145214|protein_coding	-1.025100721	4.639055748	3.37E-06	4.24E-05
EID2B|ENSG00000176401|protein_coding	-1.098772513	2.898409171	3.46E-06	4.34E-05
HERC3|ENSG00000138641|protein_coding	-1.085404228	4.727616099	3.50E-06	4.39E-05
MCHR2|ENSG00000152034|protein_coding	-3.550387734	-0.011944553	3.51E-06	4.39E-05
PXDC1|ENSG00000168994|protein_coding	1.674560397	5.77318957	3.59E-06	4.49E-05
SYTL2|ENSG00000137501|protein_coding	-1.692960259	5.302557396	3.60E-06	4.49E-05
TSPAN11|ENSG00000110900|protein_coding	2.713667182	6.43591985	3.60E-06	4.49E-05
KIF1A|ENSG00000130294|protein_coding	-1.741676964	9.377492133	3.65E-06	4.55E-05
MYT1L|ENSG00000186487|protein_coding	-2.860237392	4.893979903	3.67E-06	4.57E-05
LSM8|ENSG00000128534|protein_coding	1.327299569	4.353607738	3.68E-06	4.59E-05
ZNF660|ENSG00000144792|protein_coding	1.391001208	3.378971408	3.69E-06	4.59E-05
LMAN2L|ENSG00000114988|protein_coding	1.053641628	5.041954285	3.69E-06	4.59E-05
TOP2A|ENSG00000131747|protein_coding	6.369194907	5.969105585	3.75E-06	4.66E-05
VSTM2B|ENSG00000187135|protein_coding	-2.195033253	3.733084091	3.75E-06	4.66E-05
NUP205|ENSG00000155561|protein_coding	1.326255656	5.97866612	3.77E-06	4.67E-05
ZNF480|ENSG00000198464|protein_coding	1.30979061	3.869113569	3.78E-06	4.69E-05
YBX1|ENSG00000065978|protein_coding	1.854192267	8.633416001	3.79E-06	4.70E-05
HTR3B|ENSG00000149305|protein_coding	-3.39818209	-1.310246034	3.82E-06	4.73E-05
ANKRD33B|ENSG00000164236|protein_coding	-2.121543868	3.53900713	3.83E-06	4.74E-05
RAPGEF2|ENSG00000109756|protein_coding	-1.245886923	6.407218132	3.84E-06	4.74E-05
ATP8A1|ENSG00000124406|protein_coding	-1.893815597	6.538780916	3.84E-06	4.75E-05
B4GALT6|ENSG00000118276|protein_coding	-1.724217447	3.947611437	3.86E-06	4.77E-05
CCDC3|ENSG00000151468|protein_coding	-1.920769976	4.589767899	3.90E-06	4.81E-05
ARHGAP26|ENSG00000145819|protein_coding	-1.373049113	5.506411084	3.93E-06	4.85E-05
CCIN|ENSG00000185972|protein_coding	-1.783975904	-1.291244698	3.93E-06	4.85E-05
CBX3|ENSG00000122565|protein_coding	1.225264018	7.492013261	3.99E-06	4.91E-05
AGAP2|ENSG00000135439|protein_coding	-2.197670261	6.84211232	4.01E-06	4.94E-05
DKK3|ENSG00000050165|protein_coding	-1.563641842	8.28483725	4.02E-06	4.95E-05
PLGRKT|ENSG00000107020|protein_coding	1.35711646	3.976736802	4.03E-06	4.95E-05
VCAN|ENSG00000038427|protein_coding	2.573294395	8.706166318	4.04E-06	4.96E-05
GRIPAP1|ENSG00000068400|protein_coding	-1.001834923	6.373493318	4.05E-06	4.97E-05
CPOX|ENSG00000080819|protein_coding	-1.04524185	4.359592292	4.06E-06	4.97E-05
LMBRD2|ENSG00000164187|protein_coding	-1.057182646	5.465147519	4.06E-06	4.98E-05
GNAZ|ENSG00000128266|protein_coding	-1.310565738	5.820320441	4.07E-06	4.98E-05
MASP1|ENSG00000127241|protein_coding	3.179747898	7.02498658	4.09E-06	5.01E-05
SLC25A4|ENSG00000151729|protein_coding	-1.053651743	6.612096056	4.14E-06	5.06E-05
CDK5R1|ENSG00000176749|protein_coding	-1.843097141	6.514476321	4.14E-06	5.06E-05
RUVBL1|ENSG00000175792|protein_coding	1.143451412	5.710393141	4.19E-06	5.11E-05
HDAC11|ENSG00000163517|protein_coding	-1.475370687	5.939989027	4.19E-06	5.11E-05
TRPC5|ENSG00000072315|protein_coding	-2.773888319	-0.391645428	4.20E-06	5.11E-05
NEFL|ENSG00000277586|protein_coding	-3.061774446	6.627389717	4.25E-06	5.17E-05
SYNPO|ENSG00000171992|protein_coding	-2.176318498	6.705764741	4.26E-06	5.17E-05
KCNV1|ENSG00000164794|protein_coding	-3.317426744	2.429817565	4.27E-06	5.18E-05
SRI|ENSG00000075142|protein_coding	1.371119132	8.596869991	4.27E-06	5.18E-05
RPL30|ENSG00000156482|protein_coding	1.593107582	8.848216205	4.32E-06	5.24E-05
NUP35|ENSG00000163002|protein_coding	1.146817184	3.758867834	4.33E-06	5.25E-05
CPXM1|ENSG00000088882|protein_coding	3.873083174	6.083827054	4.35E-06	5.26E-05
RIMS1|ENSG00000079841|protein_coding	-2.40191492	4.03559043	4.38E-06	5.30E-05
SOX7|ENSG00000171056|protein_coding	-1.340104895	1.289052844	4.41E-06	5.33E-05
DIRAS2|ENSG00000165023|protein_coding	-2.18131871	5.583144451	4.45E-06	5.37E-05
IL17RD|ENSG00000144730|protein_coding	2.041263547	6.099792753	4.46E-06	5.39E-05
STS|ENSG00000101846|protein_coding	-1.338873115	4.432508639	4.55E-06	5.50E-05
VSIG10|ENSG00000176834|protein_coding	1.177435042	4.420263369	4.56E-06	5.50E-05
SGPL1|ENSG00000166224|protein_coding	1.016009474	6.388515769	4.59E-06	5.53E-05
ENTPD3|ENSG00000168032|protein_coding	-2.568617322	1.845349225	4.62E-06	5.57E-05
MPZL1|ENSG00000197965|protein_coding	1.525498686	6.928203532	4.66E-06	5.61E-05
SEC61A1|ENSG00000058262|protein_coding	1.241620898	8.324480478	4.67E-06	5.62E-05
NT5DC2|ENSG00000168268|protein_coding	2.203001258	6.208010659	4.71E-06	5.65E-05
RPL10|ENSG00000147403|protein_coding	1.587535454	9.713310095	4.71E-06	5.66E-05
RAD51AP2|ENSG00000214842|protein_coding	-2.510910596	-2.491442264	4.79E-06	5.75E-05
GABRB2|ENSG00000145864|protein_coding	-2.925122685	4.676411232	4.84E-06	5.80E-05
TAC3|ENSG00000166863|protein_coding	-2.727596472	1.454100043	4.84E-06	5.80E-05
RIT1|ENSG00000143622|protein_coding	1.154009166	5.027264353	4.86E-06	5.81E-05
C19orf81|ENSG00000235034|protein_coding	-1.703003604	0.531713314	4.90E-06	5.85E-05
ANXA11|ENSG00000122359|protein_coding	-1.368088065	6.034934265	4.90E-06	5.85E-05
ARRB1|ENSG00000137486|protein_coding	-1.684207456	5.120711371	4.91E-06	5.86E-05
KCNB2|ENSG00000182674|protein_coding	-2.933265418	0.185235435	4.92E-06	5.87E-05
CBX7|ENSG00000100307|protein_coding	-1.642517114	5.911865191	4.95E-06	5.90E-05
CPLX1|ENSG00000168993|protein_coding	-2.235307496	5.412368139	4.99E-06	5.95E-05
KRT3|ENSG00000186442|protein_coding	-3.282114665	-3.959426585	5.00E-06	5.95E-05
B4GALT4|ENSG00000121578|protein_coding	1.106300606	4.662992335	5.00E-06	5.95E-05
SLC38A8|ENSG00000166558|protein_coding	-2.408648072	-1.630494086	5.04E-06	5.98E-05
CFAP44|ENSG00000206530|protein_coding	-1.431189648	3.59175537	5.06E-06	6.00E-05
EPS15|ENSG00000085832|protein_coding	-1.125002086	6.678548815	5.11E-06	6.06E-05
LINGO2|ENSG00000174482|protein_coding	-2.89816139	0.300987132	5.13E-06	6.06E-05
IRX3|ENSG00000177508|protein_coding	4.998913942	2.564561343	5.13E-06	6.06E-05
YES1|ENSG00000176105|protein_coding	1.412333915	6.053652057	5.14E-06	6.07E-05
SLC45A4|ENSG00000022567|protein_coding	-1.330797688	4.026765931	5.14E-06	6.08E-05
HNRNPA1|ENSG00000135486|protein_coding	1.174769064	9.204581515	5.16E-06	6.10E-05
SSR2|ENSG00000163479|protein_coding	1.479107787	7.317829581	5.18E-06	6.11E-05
CCDC50|ENSG00000152492|protein_coding	1.150018984	6.762677785	5.23E-06	6.16E-05
PBK|ENSG00000168078|protein_coding	6.153539377	3.730090095	5.26E-06	6.19E-05
SYTL4|ENSG00000102362|protein_coding	3.268770049	6.192219934	5.29E-06	6.22E-05
PLCH2|ENSG00000149527|protein_coding	-2.157887624	4.178908703	5.37E-06	6.31E-05
PCTP|ENSG00000141179|protein_coding	1.507036402	4.112181079	5.39E-06	6.33E-05
PROKR2|ENSG00000101292|protein_coding	-3.183405219	-2.203352424	5.41E-06	6.35E-05
KCNAB1|ENSG00000169282|protein_coding	-1.982893042	4.199585378	5.47E-06	6.41E-05
EFNA3|ENSG00000143590|protein_coding	-1.557277407	3.060724659	5.49E-06	6.44E-05
RS1|ENSG00000102104|protein_coding	-2.521685397	-0.786895958	5.53E-06	6.47E-05
PABPC1L2B|ENSG00000184388|protein_coding	-2.697390938	-0.334715042	5.55E-06	6.49E-05
GJD4|ENSG00000177291|protein_coding	-2.648166589	-2.505907463	5.56E-06	6.50E-05
GSDME|ENSG00000105928|protein_coding	1.268694829	6.028683559	5.56E-06	6.50E-05
RAB31|ENSG00000168461|protein_coding	1.878141572	8.943347221	5.59E-06	6.53E-05
NRM|ENSG00000137404|protein_coding	2.554242315	3.979609711	5.60E-06	6.54E-05
HMG20B|ENSG00000064961|protein_coding	1.488800784	5.803035979	5.61E-06	6.54E-05
GNAI3|ENSG00000065135|protein_coding	1.377726053	6.521476846	5.65E-06	6.58E-05
PHLDA1|ENSG00000139289|protein_coding	2.603514266	8.351398968	5.66E-06	6.58E-05
ACOT4|ENSG00000177465|protein_coding	-1.859028001	0.400824036	5.66E-06	6.58E-05
LPL|ENSG00000175445|protein_coding	4.180853216	7.844437084	5.68E-06	6.60E-05
CA7|ENSG00000168748|protein_coding	-2.732743852	0.43206753	5.70E-06	6.63E-05
PICK1|ENSG00000100151|protein_coding	-1.522072163	4.138265762	5.72E-06	6.65E-05
WHRN|ENSG00000095397|protein_coding	-1.424806977	4.138603422	5.77E-06	6.69E-05
MAL|ENSG00000172005|protein_coding	-2.514792734	5.127260645	5.79E-06	6.71E-05
SBF1|ENSG00000100241|protein_coding	-1.12696568	7.628799352	5.79E-06	6.71E-05
ZNF300|ENSG00000145908|protein_coding	2.292047524	4.338932309	5.79E-06	6.71E-05
CHRD|ENSG00000090539|protein_coding	-1.368552878	4.355083724	5.85E-06	6.76E-05
AGPAT4|ENSG00000026652|protein_coding	-1.166272222	5.749480736	5.91E-06	6.83E-05
C4orf54|ENSG00000248713|protein_coding	-2.414029327	-2.522624082	5.92E-06	6.85E-05
AC073610.3|ENSG00000272822|protein_coding	-1.447053986	-1.576375545	5.93E-06	6.85E-05
GDAP1|ENSG00000104381|protein_coding	-1.344389436	5.794983318	5.95E-06	6.87E-05
SGK2|ENSG00000101049|protein_coding	-1.942387114	2.25986162	5.97E-06	6.89E-05
UNC119B|ENSG00000175970|protein_coding	1.033398681	6.348368526	6.21E-06	7.14E-05
NEDD4|ENSG00000069869|protein_coding	2.174257968	4.103697566	6.26E-06	7.19E-05
SEC14L5|ENSG00000103184|protein_coding	-2.477799404	4.247705561	6.26E-06	7.19E-05
SOAT1|ENSG00000057252|protein_coding	1.345377791	5.408528141	6.28E-06	7.21E-05
SLC5A11|ENSG00000158865|protein_coding	-2.513240789	3.095636405	6.29E-06	7.21E-05
LYAR|ENSG00000145220|protein_coding	1.201632434	3.591581181	6.32E-06	7.24E-05
TSPAN12|ENSG00000106025|protein_coding	2.786163338	5.190867748	6.39E-06	7.32E-05
MKI67|ENSG00000148773|protein_coding	5.360738463	5.061253999	6.42E-06	7.35E-05
LYZL4|ENSG00000157093|protein_coding	-2.944425351	-3.45880664	6.45E-06	7.38E-05
RAPGEF3|ENSG00000079337|protein_coding	-1.564016647	4.883582328	6.49E-06	7.42E-05
PPP1R18|ENSG00000146112|protein_coding	1.563529354	6.298549537	6.49E-06	7.42E-05
UST|ENSG00000111962|protein_coding	2.553429152	6.435972935	6.51E-06	7.44E-05
HSPA2|ENSG00000126803|protein_coding	-1.965176504	6.831868041	6.55E-06	7.47E-05
AGPAT5|ENSG00000155189|protein_coding	1.061143937	6.779452407	6.56E-06	7.48E-05
SNX30|ENSG00000148158|protein_coding	-1.136068199	5.471203171	6.56E-06	7.48E-05
PSD|ENSG00000059915|protein_coding	-2.127773014	6.703611482	6.61E-06	7.52E-05
TTC31|ENSG00000115282|protein_coding	1.106223994	4.365398356	6.63E-06	7.54E-05
GSG1|ENSG00000111305|protein_coding	-1.825118066	-1.366114502	6.68E-06	7.59E-05
GINS3|ENSG00000181938|protein_coding	2.01084557	3.878065382	6.73E-06	7.65E-05
EPHA10|ENSG00000183317|protein_coding	-2.271120685	2.940156071	6.75E-06	7.66E-05
GNA13|ENSG00000120063|protein_coding	1.123858551	6.726828714	6.78E-06	7.68E-05
SLC6A13|ENSG00000010379|protein_coding	-1.946903103	1.518088719	6.79E-06	7.69E-05
CELSR2|ENSG00000143126|protein_coding	-1.19860054	7.811126712	6.82E-06	7.72E-05
DBI|ENSG00000155368|protein_coding	1.880678792	8.76941863	7.00E-06	7.91E-05
SHISAL1|ENSG00000138944|protein_coding	-2.56365415	4.850117362	7.00E-06	7.91E-05
CDCA7|ENSG00000144354|protein_coding	3.426765996	3.845785175	7.02E-06	7.92E-05
NBPF19|ENSG00000271383|protein_coding	1.538872059	3.239657269	7.07E-06	7.97E-05
TMEM74B|ENSG00000125895|protein_coding	-1.474668973	2.075837092	7.15E-06	8.05E-05
ZNF502|ENSG00000196653|protein_coding	1.158977436	3.563451994	7.18E-06	8.07E-05
ASCL1|ENSG00000139352|protein_coding	3.01035939	6.181896433	7.25E-06	8.15E-05
TMC5|ENSG00000103534|protein_coding	-2.042592263	-1.274334865	7.30E-06	8.20E-05
LRTM2|ENSG00000166159|protein_coding	-2.760460043	2.956483611	7.31E-06	8.20E-05
NKIRAS2|ENSG00000168256|protein_coding	1.214798335	5.590925429	7.45E-06	8.35E-05
STMP1|ENSG00000243317|protein_coding	1.414465204	6.317502294	7.48E-06	8.37E-05
RCC1|ENSG00000180198|protein_coding	2.169517498	4.602308385	7.53E-06	8.42E-05
RETREG1|ENSG00000154153|protein_coding	-1.259257317	5.479416199	7.53E-06	8.42E-05
RPS15A|ENSG00000134419|protein_coding	1.925122459	8.195122589	7.59E-06	8.48E-05
SLITRK4|ENSG00000179542|protein_coding	-2.501931815	2.966183445	7.87E-06	8.77E-05
SDR16C5|ENSG00000170786|protein_coding	-2.907876443	-0.074165723	7.90E-06	8.80E-05
CNTNAP2|ENSG00000174469|protein_coding	-2.330645712	5.612380973	7.93E-06	8.83E-05
CD164L2|ENSG00000174950|protein_coding	-3.043878992	-3.582492597	7.99E-06	8.89E-05
ADRA2C|ENSG00000184160|protein_coding	-2.015073091	0.888054877	8.01E-06	8.91E-05
ARHGAP42|ENSG00000165895|protein_coding	1.912307991	4.132525909	8.10E-06	9.00E-05
PNPLA7|ENSG00000130653|protein_coding	-1.504765151	3.623315655	8.13E-06	9.02E-05
MAP6|ENSG00000171533|protein_coding	-1.101729846	5.917631118	8.45E-06	9.36E-05
ABCB9|ENSG00000150967|protein_coding	-1.365802124	3.731136711	8.45E-06	9.36E-05
C1orf94|ENSG00000142698|protein_coding	2.645176669	2.298638444	8.49E-06	9.39E-05
TMEM99|ENSG00000167920|protein_coding	1.29457011	3.314363644	8.52E-06	9.42E-05
CDK5R2|ENSG00000171450|protein_coding	-2.314647824	4.529793115	8.54E-06	9.44E-05
SLC48A1|ENSG00000211584|protein_coding	-1.148922162	6.678302109	8.55E-06	9.44E-05
GPR63|ENSG00000112218|protein_coding	-1.829052841	1.196119001	8.63E-06	9.51E-05
IGSF5|ENSG00000183067|protein_coding	2.349643302	1.404400135	8.72E-06	9.60E-05
COL6A6|ENSG00000206384|protein_coding	-1.547704028	-1.685786128	8.76E-06	9.63E-05
CPLX2|ENSG00000145920|protein_coding	-2.681291206	7.604694428	8.76E-06	9.63E-05
FAM228A|ENSG00000186453|protein_coding	-1.237637836	-0.996871147	8.77E-06	9.63E-05
GLRA2|ENSG00000101958|protein_coding	-2.700440185	1.41249146	8.77E-06	9.63E-05
PHLPP2|ENSG00000040199|protein_coding	-1.175761435	4.692383078	8.78E-06	9.63E-05
CNNM1|ENSG00000119946|protein_coding	-2.516920761	3.016354277	8.79E-06	9.63E-05
SPSB4|ENSG00000175093|protein_coding	2.807790344	3.797732999	8.86E-06	9.71E-05
HMGN1|ENSG00000205581|protein_coding	1.187969277	6.813749695	8.89E-06	9.73E-05
TTC23|ENSG00000103852|protein_coding	1.073864266	4.294247828	8.99E-06	9.83E-05
SH3TC2|ENSG00000169247|protein_coding	-2.037890134	2.672880107	9.24E-06	0.000101019
PLCB3|ENSG00000149782|protein_coding	1.36071581	5.239317991	9.35E-06	0.00010198
SLC4A3|ENSG00000114923|protein_coding	-1.582322379	5.568468346	9.35E-06	0.00010198
TEAD1|ENSG00000187079|protein_coding	1.624797125	6.811770822	9.41E-06	0.000102468
HBQ1|ENSG00000086506|protein_coding	-2.213581426	-0.87992713	9.46E-06	0.000102929
STXBP5L|ENSG00000145087|protein_coding	-2.268893599	3.916950195	9.72E-06	0.000105649
ID4|ENSG00000172201|protein_coding	2.690472873	8.410453301	9.82E-06	0.0001067
FOCAD|ENSG00000188352|protein_coding	-1.157047431	4.833490862	9.89E-06	0.000107387
CCNA1|ENSG00000133101|protein_coding	-2.382076994	1.02703397	9.91E-06	0.000107548
NOVA2|ENSG00000104967|protein_coding	-1.017551756	5.964243125	9.94E-06	0.000107764
TPRN|ENSG00000176058|protein_coding	-1.267594421	5.076907702	9.96E-06	0.000107967
BASP1|ENSG00000176788|protein_coding	-1.714297233	7.119977864	1.00E-05	0.000108532
RABGAP1L|ENSG00000152061|protein_coding	-1.07480885	5.654613675	1.00E-05	0.000108532
CACNA2D3|ENSG00000157445|protein_coding	-2.21059216	3.260615612	1.00E-05	0.000108595
FAM19A2|ENSG00000198673|protein_coding	-2.279184007	3.680444757	1.01E-05	0.00010886
ADCYAP1|ENSG00000141433|protein_coding	-2.653470938	1.244236094	1.01E-05	0.00010886
DDR1|ENSG00000204580|protein_coding	1.477273479	10.01586499	1.01E-05	0.000108953
PNPLA5|ENSG00000100341|protein_coding	-2.964282489	-1.487221309	1.03E-05	0.000111001
RUNDC3B|ENSG00000105784|protein_coding	-1.50499755	3.216219064	1.04E-05	0.000112028
KIF3A|ENSG00000131437|protein_coding	-1.389359555	6.275635344	1.04E-05	0.00011217
LRP2|ENSG00000081479|protein_coding	-2.480939321	3.619803166	1.04E-05	0.000112213
DOCK5|ENSG00000147459|protein_coding	-1.946267125	4.441890622	1.05E-05	0.000112456
LBR|ENSG00000143815|protein_coding	1.230204255	5.612953513	1.05E-05	0.000112457
GALNT18|ENSG00000110328|protein_coding	-1.271537991	4.582538925	1.05E-05	0.000112457
BEST3|ENSG00000127325|protein_coding	4.132136379	5.208274626	1.05E-05	0.000112496
MYH7B|ENSG00000078814|protein_coding	-1.8882811	2.809491767	1.06E-05	0.000113656
NXPH2|ENSG00000144227|protein_coding	-2.631238442	-0.620376168	1.07E-05	0.000114256
RHBDL2|ENSG00000158315|protein_coding	-1.57575336	1.550454591	1.08E-05	0.000114928
CEP85|ENSG00000130695|protein_coding	-1.074812367	3.835353111	1.08E-05	0.000114947
E2F8|ENSG00000129173|protein_coding	5.477543775	0.904647765	1.08E-05	0.000115384
CLEC2D|ENSG00000069493|protein_coding	2.109823981	3.088363983	1.09E-05	0.000115547
HYAL2|ENSG00000068001|protein_coding	1.706828733	5.613462338	1.10E-05	0.000117336
NRIP2|ENSG00000053702|protein_coding	-1.441206775	2.955892138	1.11E-05	0.000117463
GPRIN2|ENSG00000204175|protein_coding	-2.427870118	-2.798490369	1.12E-05	0.000118965
DNMBP|ENSG00000107554|protein_coding	1.602764203	4.912228568	1.12E-05	0.000119261
KIF14|ENSG00000118193|protein_coding	4.75835676	2.278636191	1.13E-05	0.000120036
HECW1|ENSG00000002746|protein_coding	-2.23471093	3.909953754	1.14E-05	0.000120891
KIAA1217|ENSG00000120549|protein_coding	-1.878038021	3.861343022	1.14E-05	0.000120891
TNIP3|ENSG00000050730|protein_coding	-2.690656069	-2.418036181	1.15E-05	0.000121081
SPIN2A|ENSG00000147059|protein_coding	-2.143865702	-3.048801222	1.15E-05	0.000121338
CEND1|ENSG00000184524|protein_coding	-1.728436421	6.293582717	1.16E-05	0.000122134
MARCKS|ENSG00000277443|protein_coding	1.580883382	9.673341007	1.16E-05	0.000122321
DZIP1L|ENSG00000158163|protein_coding	1.736756684	2.147629084	1.16E-05	0.000122456
CADM3|ENSG00000162706|protein_coding	-1.831035267	7.296115841	1.17E-05	0.000123169
RPS2|ENSG00000140988|protein_coding	1.970266821	9.161731288	1.17E-05	0.000123443
RBM24|ENSG00000112183|protein_coding	-2.342993873	0.916711976	1.18E-05	0.000123984
DISP2|ENSG00000140323|protein_coding	-1.660204797	4.74996316	1.20E-05	0.000126253
ARHGEF40|ENSG00000165801|protein_coding	1.139088953	7.003961368	1.21E-05	0.000126867
FBXW8|ENSG00000174989|protein_coding	1.21429428	4.571985793	1.21E-05	0.000127236
AQP7|ENSG00000165269|protein_coding	-2.076410436	-1.562172581	1.22E-05	0.000127293
AL512506.3|ENSG00000281883|protein_coding	-2.183609181	-3.654843315	1.22E-05	0.000127632
CAPN2|ENSG00000162909|protein_coding	1.05086408	7.686353278	1.23E-05	0.000129032
TMEM132D|ENSG00000151952|protein_coding	-2.90818188	2.950067602	1.24E-05	0.000130003
RNF175|ENSG00000145428|protein_coding	-1.838089735	2.70933879	1.25E-05	0.000130336
GMNN|ENSG00000112312|protein_coding	2.091654423	4.825937203	1.25E-05	0.000130591
SVOP|ENSG00000166111|protein_coding	-2.690055227	5.031624779	1.28E-05	0.000133031
TMEM38A|ENSG00000072954|protein_coding	-1.431701379	4.730307958	1.28E-05	0.000133031
C2orf15|ENSG00000273045|protein_coding	-1.319221682	-0.229701217	1.29E-05	0.000133919
REPIN1|ENSG00000214022|protein_coding	1.094041047	7.37349034	1.29E-05	0.000134119
ZNF559|ENSG00000188321|protein_coding	1.211656041	4.36405045	1.31E-05	0.000136277
GNAO1|ENSG00000087258|protein_coding	-1.4754462	8.113320419	1.31E-05	0.000136357
C10orf90|ENSG00000154493|protein_coding	-1.837394991	2.833808977	1.31E-05	0.000136398
AC005726.1|ENSG00000258472|protein_coding	-1.496463923	1.270395423	1.32E-05	0.00013678
RAB6C|ENSG00000222014|protein_coding	-1.835033039	-0.703995073	1.32E-05	0.00013678
RFPL2|ENSG00000128253|protein_coding	-2.520797234	-0.544272216	1.33E-05	0.000137779
DLK2|ENSG00000171462|protein_coding	-1.593397283	1.312548589	1.34E-05	0.000138904
TINAG|ENSG00000137251|protein_coding	-2.650338581	-4.133190527	1.35E-05	0.000139269
ID3|ENSG00000117318|protein_coding	3.078847472	7.937677609	1.36E-05	0.000140392
CTSO|ENSG00000256043|protein_coding	1.589946788	6.182802781	1.36E-05	0.000140833
PRIMPOL|ENSG00000164306|protein_coding	1.048703128	3.71791352	1.36E-05	0.000140833
ATF7IP2|ENSG00000166669|protein_coding	-1.657739073	1.357101435	1.37E-05	0.000141033
ETV1|ENSG00000006468|protein_coding	2.968945592	8.256495437	1.37E-05	0.000141153
PRPF38A|ENSG00000134748|protein_coding	1.044723822	6.267465281	1.38E-05	0.000141732
CACNA2D1|ENSG00000153956|protein_coding	-1.789342155	5.202622039	1.40E-05	0.00014378
NECAB3|ENSG00000125967|protein_coding	-1.076474411	4.774419235	1.40E-05	0.000144105
C17orf49|ENSG00000258315|protein_coding	1.318499206	1.360673712	1.40E-05	0.000144196
STK31|ENSG00000196335|protein_coding	-1.814836244	-1.117760938	1.40E-05	0.000144196
SMARCC1|ENSG00000173473|protein_coding	1.29916309	6.486685869	1.41E-05	0.000144368
UNC5A|ENSG00000113763|protein_coding	-2.082019562	5.014783986	1.41E-05	0.000144368
ATRNL1|ENSG00000107518|protein_coding	-1.959279097	5.343540763	1.42E-05	0.00014541
ZNF215|ENSG00000149054|protein_coding	-2.03323681	-0.994386047	1.43E-05	0.000146472
UNC5D|ENSG00000156687|protein_coding	-2.358241046	3.093949739	1.43E-05	0.000146495
ANKRD24|ENSG00000089847|protein_coding	-1.738497972	3.750785071	1.43E-05	0.000146612
GNAI1|ENSG00000127955|protein_coding	-1.507099892	5.790575883	1.44E-05	0.000147068
PPL|ENSG00000118898|protein_coding	-2.505668862	3.227683987	1.45E-05	0.000148006
UCMA|ENSG00000165623|protein_coding	-3.346518189	-4.054493556	1.45E-05	0.000148485
STAT4|ENSG00000138378|protein_coding	-2.418273125	1.419334715	1.46E-05	0.000149159
ZNF169|ENSG00000175787|protein_coding	-1.062846425	2.1135452	1.46E-05	0.000149303
CABP1|ENSG00000157782|protein_coding	-2.399419835	4.397427266	1.46E-05	0.00014935
PCGF2|ENSG00000277258|protein_coding	1.481000303	5.584916042	1.48E-05	0.000151071
PLEKHH3|ENSG00000068137|protein_coding	1.256627356	4.781608136	1.49E-05	0.000151462
ADAMTS4|ENSG00000158859|protein_coding	-1.917840205	4.940896102	1.49E-05	0.00015171
MORC4|ENSG00000133131|protein_coding	1.330174065	4.116044427	1.49E-05	0.000151849
SLC2A13|ENSG00000151229|protein_coding	-1.714552002	5.292465075	1.51E-05	0.000153079
KIFC1|ENSG00000237649|protein_coding	4.638299029	3.953776825	1.51E-05	0.000153177
ARMCX6|ENSG00000198960|protein_coding	1.056811534	4.01833906	1.51E-05	0.000153603
GLIS2|ENSG00000126603|protein_coding	1.580326066	5.545847286	1.51E-05	0.000153603
ZNF93|ENSG00000184635|protein_coding	1.808215661	2.746777657	1.51E-05	0.000153637
GOLIM4|ENSG00000173905|protein_coding	1.685546107	7.688235315	1.53E-05	0.000154486
KNL1|ENSG00000137812|protein_coding	4.602946875	2.924002222	1.53E-05	0.000155123
HPN|ENSG00000105707|protein_coding	-2.103706568	1.303396087	1.54E-05	0.000155708
SLC4A8|ENSG00000050438|protein_coding	-1.171976759	5.768249468	1.54E-05	0.000155793
SMYD1|ENSG00000115593|protein_coding	-2.545468494	-0.752940528	1.54E-05	0.000155924
GLB1L3|ENSG00000166105|protein_coding	-2.044856312	1.471147857	1.55E-05	0.000156782
JAKMIP3|ENSG00000188385|protein_coding	-1.897481193	3.211226634	1.56E-05	0.000156876
UTS2R|ENSG00000181408|protein_coding	-2.577924019	-2.905747569	1.58E-05	0.000159271
MRAS|ENSG00000158186|protein_coding	-1.001651146	6.935823088	1.59E-05	0.000159988
C10orf142|ENSG00000277288|protein_coding	-2.235553281	-2.67649263	1.59E-05	0.000160151
CDH22|ENSG00000149654|protein_coding	-2.19994987	3.839759347	1.59E-05	0.000160216
TMEM39A|ENSG00000176142|protein_coding	1.142245861	4.174047017	1.59E-05	0.000160301
SGPP2|ENSG00000163082|protein_coding	-1.26873162	2.751585637	1.60E-05	0.000160761
TTBK1|ENSG00000146216|protein_coding	-1.24011329	5.211008791	1.61E-05	0.000161648
TMEM150A|ENSG00000168890|protein_coding	1.152046519	4.198454017	1.61E-05	0.000161863
KIAA0825|ENSG00000185261|protein_coding	-1.165113166	0.76698004	1.63E-05	0.00016329
NMB|ENSG00000197696|protein_coding	3.978733904	6.857290697	1.63E-05	0.000163671
PRCP|ENSG00000137509|protein_coding	1.696949124	7.675662801	1.64E-05	0.000164468
AJAP1|ENSG00000196581|protein_coding	-2.243486243	4.354344852	1.64E-05	0.000164468
BCAN|ENSG00000132692|protein_coding	3.196226603	11.64389285	1.66E-05	0.000165721
WASF1|ENSG00000112290|protein_coding	-1.519113483	6.260077381	1.66E-05	0.000166145
EIF4E1B|ENSG00000175766|protein_coding	-2.792849823	-0.306614957	1.67E-05	0.000166558
IQSEC3|ENSG00000120645|protein_coding	-2.443692393	4.824990613	1.69E-05	0.000168295
MSI2|ENSG00000153944|protein_coding	1.20681749	7.803224334	1.73E-05	0.00017231
FANCE|ENSG00000112039|protein_coding	1.24820608	3.278305841	1.73E-05	0.00017231
SLC6A5|ENSG00000165970|protein_coding	-3.269266282	-1.22803924	1.73E-05	0.000172525
DPH5|ENSG00000117543|protein_coding	1.103041609	4.617863615	1.76E-05	0.000174808
EPB41L5|ENSG00000115109|protein_coding	1.189354955	5.717488096	1.77E-05	0.000176179
PPARGC1B|ENSG00000155846|protein_coding	-1.356766109	2.609390436	1.77E-05	0.000176179
ABHD5|ENSG00000011198|protein_coding	1.144465967	4.105682167	1.78E-05	0.000176434
POU1F1|ENSG00000064835|protein_coding	-1.82464529	-3.489666733	1.78E-05	0.000176883
HSD17B10|ENSG00000072506|protein_coding	1.283619922	6.193402969	1.79E-05	0.000177243
SPOCK3|ENSG00000196104|protein_coding	-2.187191969	5.383283484	1.79E-05	0.000177414
BEX2|ENSG00000133134|protein_coding	-1.617129356	5.555863093	1.80E-05	0.000178107
HLF|ENSG00000108924|protein_coding	-1.862825496	5.493079363	1.82E-05	0.000179523
ADAMTS12|ENSG00000151388|protein_coding	3.652726572	2.418458834	1.82E-05	0.00017967
SNAP91|ENSG00000065609|protein_coding	-2.218791184	6.375575134	1.82E-05	0.000179734
ABCA5|ENSG00000154265|protein_coding	-1.911478647	3.401102259	1.83E-05	0.000180092
NRN1|ENSG00000124785|protein_coding	-1.920144171	5.867703401	1.84E-05	0.000181481
NR4A2|ENSG00000153234|protein_coding	-1.747389214	2.992810087	1.84E-05	0.000181496
MYC|ENSG00000136997|protein_coding	2.467813989	5.885383687	1.85E-05	0.000181669
DTNBP1|ENSG00000047579|protein_coding	-1.003409507	4.344719197	1.85E-05	0.000182226
PFKP|ENSG00000067057|protein_coding	-1.262269057	7.248329688	1.85E-05	0.000182237
NRG4|ENSG00000169752|protein_coding	-1.872571343	-0.703798788	1.87E-05	0.00018377
NDC80|ENSG00000080986|protein_coding	5.086045254	2.93323092	1.88E-05	0.000184421
N4BP3|ENSG00000145911|protein_coding	-1.73866501	2.005515337	1.92E-05	0.000188083
GUCA1A|ENSG00000048545|protein_coding	-2.638943755	-0.942716647	1.92E-05	0.000188083
LDOC1|ENSG00000182195|protein_coding	-1.220150791	5.825741497	1.93E-05	0.000188792
BOK|ENSG00000176720|protein_coding	-2.030434127	4.758767456	1.93E-05	0.000188825
MNS1|ENSG00000138587|protein_coding	2.036916854	2.806216099	1.95E-05	0.000190347
ALKBH2|ENSG00000189046|protein_coding	1.289466619	4.621912413	1.96E-05	0.000191401
ARHGAP31|ENSG00000031081|protein_coding	1.924638142	6.960196074	1.99E-05	0.000193113
KLK5|ENSG00000167754|protein_coding	-3.113361971	-1.690096538	2.01E-05	0.000195329
E2F2|ENSG00000007968|protein_coding	5.024452187	2.517751793	2.02E-05	0.000195734
POPDC3|ENSG00000132429|protein_coding	-2.114260313	1.447600611	2.02E-05	0.000195734
GLRB|ENSG00000109738|protein_coding	-1.423533799	5.024497283	2.03E-05	0.000196634
ELAVL2|ENSG00000107105|protein_coding	-2.157842763	4.102392017	2.04E-05	0.000197943
HES6|ENSG00000144485|protein_coding	3.22193047	8.084954709	2.05E-05	0.000198639
SYT4|ENSG00000132872|protein_coding	-2.606246482	4.891739276	2.05E-05	0.000198744
CNIH2|ENSG00000174871|protein_coding	-1.417719682	5.230572842	2.06E-05	0.000198894
HAS1|ENSG00000105509|protein_coding	-2.40294512	-0.162707351	2.06E-05	0.000198969
YIF1A|ENSG00000174851|protein_coding	1.10374123	6.077545734	2.06E-05	0.000198969
RRM2|ENSG00000171848|protein_coding	6.034856676	4.556457487	2.06E-05	0.000199123
NIPAL2|ENSG00000104361|protein_coding	-1.853474575	3.094546806	2.06E-05	0.000199205
UBE2C|ENSG00000175063|protein_coding	6.146775586	4.026757629	2.07E-05	0.000199631
OPCML|ENSG00000183715|protein_coding	-2.021763677	5.796613011	2.08E-05	0.00020096
RPL7|ENSG00000147604|protein_coding	1.473507772	8.875568851	2.09E-05	0.000201645
B4GALNT3|ENSG00000139044|protein_coding	-1.900756939	2.008372079	2.09E-05	0.000201728
HNMT|ENSG00000150540|protein_coding	1.773034607	6.139385501	2.10E-05	0.000201933
TGFB1I1|ENSG00000140682|protein_coding	2.669560168	4.423707451	2.10E-05	0.000202025
REEP1|ENSG00000068615|protein_coding	-1.437751692	5.391998362	2.10E-05	0.000202241
LAPTM4A|ENSG00000068697|protein_coding	1.200114902	7.79643738	2.11E-05	0.000202952
PTPN4|ENSG00000088179|protein_coding	-1.123941351	4.949266441	2.11E-05	0.000202957
MAS1|ENSG00000130368|protein_coding	-3.083477781	0.368215846	2.15E-05	0.000206309
PYGO1|ENSG00000171016|protein_coding	1.585436589	4.840336619	2.17E-05	0.00020769
HSPB3|ENSG00000169271|protein_coding	-2.632398878	-0.392904651	2.17E-05	0.000208184
LRFN5|ENSG00000165379|protein_coding	-2.344798469	3.070079639	2.18E-05	0.000209185
LEXM|ENSG00000162398|protein_coding	-2.350967939	-4.112453516	2.19E-05	0.000209565
SNRNP200|ENSG00000144028|protein_coding	1.051244381	8.57272487	2.21E-05	0.000210923
STK36|ENSG00000163482|protein_coding	1.365034651	5.326650322	2.23E-05	0.000212675
OR13J1|ENSG00000168828|protein_coding	-1.825538591	-2.533489359	2.23E-05	0.000213007
RPL29|ENSG00000162244|protein_coding	1.673609511	8.554455757	2.24E-05	0.000214021
SYTL5|ENSG00000147041|protein_coding	-2.210575393	1.574273885	2.26E-05	0.00021536
DOC2B|ENSG00000272636|protein_coding	-2.051273825	4.058781458	2.27E-05	0.000216603
POM121L2|ENSG00000158553|protein_coding	-2.422134124	-4.006064918	2.28E-05	0.000217174
BTN3A3|ENSG00000111801|protein_coding	1.840572822	4.946020439	2.30E-05	0.000218578
CDC42EP2|ENSG00000149798|protein_coding	-1.452914401	3.508981429	2.31E-05	0.000219418
RPS6KA2|ENSG00000071242|protein_coding	-1.132509631	6.483385457	2.31E-05	0.00021952
PNMA6A|ENSG00000235961|protein_coding	-1.820282189	2.970459872	2.32E-05	0.000220461
NOMO2|ENSG00000185164|protein_coding	-1.136462934	3.661086262	2.33E-05	0.000220461
PDLIM5|ENSG00000163110|protein_coding	1.828562452	7.493121331	2.33E-05	0.000220461
HNF4G|ENSG00000164749|protein_coding	2.664843373	1.780994956	2.33E-05	0.000220461
MELK|ENSG00000165304|protein_coding	5.693045309	2.945976469	2.35E-05	0.000221861
ENTR1|ENSG00000165689|protein_coding	1.10164498	5.352192853	2.36E-05	0.000222798
COA4|ENSG00000181924|protein_coding	1.153236723	5.562141769	2.36E-05	0.000222798
PTPN12|ENSG00000127947|protein_coding	1.11615435	6.206594749	2.37E-05	0.000223803
TCERG1L|ENSG00000176769|protein_coding	-2.688953069	0.804801718	2.40E-05	0.000225697
SNX33|ENSG00000173548|protein_coding	1.079095542	5.331604758	2.41E-05	0.000226707
RBFOX2|ENSG00000100320|protein_coding	-1.159407211	6.619387029	2.42E-05	0.000227275
OR14I1|ENSG00000189181|protein_coding	-3.371256588	-2.239052869	2.42E-05	0.000227275
TMEM63A|ENSG00000196187|protein_coding	-1.624931895	5.812638113	2.44E-05	0.00022922
KL|ENSG00000133116|protein_coding	-2.049752333	0.457244756	2.44E-05	0.00022922
FAM9C|ENSG00000187268|protein_coding	-2.575637511	-4.020251791	2.45E-05	0.000229651
CYP2U1|ENSG00000155016|protein_coding	1.204815994	5.340755838	2.45E-05	0.000229848
HEATR4|ENSG00000187105|protein_coding	-1.478645275	-0.554308836	2.45E-05	0.000229848
SPDEF|ENSG00000124664|protein_coding	-1.846182214	-1.224052067	2.46E-05	0.000230878
PCP4L1|ENSG00000248485|protein_coding	-2.414374596	2.640369893	2.48E-05	0.000232535
CDK2|ENSG00000123374|protein_coding	2.662143724	4.367331267	2.50E-05	0.000234049
FAM53A|ENSG00000174137|protein_coding	-1.473629613	-0.22576506	2.51E-05	0.000234618
EGR4|ENSG00000135625|protein_coding	-2.90398346	0.525575955	2.51E-05	0.000234618
SLC13A3|ENSG00000158296|protein_coding	-1.73033143	3.256999761	2.51E-05	0.000234618
FKBP1B|ENSG00000119782|protein_coding	-1.689410106	2.218665012	2.52E-05	0.000235187
BDH1|ENSG00000161267|protein_coding	-1.537112682	4.208410915	2.53E-05	0.000236279
RSPO2|ENSG00000147655|protein_coding	-2.409971716	2.57745223	2.55E-05	0.000237472
NXPE3|ENSG00000144815|protein_coding	-1.048348612	5.296979096	2.55E-05	0.000237553
SPINK9|ENSG00000204909|protein_coding	-2.123225807	-3.454882848	2.56E-05	0.000237861
SRRM4|ENSG00000139767|protein_coding	-2.480226697	4.053229404	2.56E-05	0.000238345
TEPP|ENSG00000159648|protein_coding	-2.149019798	-3.026568024	2.57E-05	0.000239136
CDR2L|ENSG00000109089|protein_coding	-1.055989809	4.706437544	2.60E-05	0.000241208
NBPF10|ENSG00000271425|protein_coding	1.81134246	1.226062558	2.63E-05	0.000243644
TRIM17|ENSG00000162931|protein_coding	-1.753154887	1.517067018	2.65E-05	0.0002454
CLDN11|ENSG00000013297|protein_coding	-2.155407202	6.44723461	2.66E-05	0.00024632
NIPAL4|ENSG00000172548|protein_coding	-2.094296626	2.178567503	2.66E-05	0.00024645
ZNRD1|ENSG00000066379|protein_coding	1.479850156	3.726543578	2.69E-05	0.000248973
INPPL1|ENSG00000165458|protein_coding	1.161937656	7.192978969	2.71E-05	0.000250588
CES5A|ENSG00000159398|protein_coding	-1.997095825	-1.908031275	2.71E-05	0.000250733
KLF8|ENSG00000102349|protein_coding	-1.725855361	0.900871351	2.73E-05	0.000252324
ARX|ENSG00000004848|protein_coding	-2.211583615	2.449592246	2.74E-05	0.000252788
NPY|ENSG00000122585|protein_coding	-2.319752696	3.502100475	2.74E-05	0.000252788
RPL19|ENSG00000108298|protein_coding	1.292932837	9.550145718	2.75E-05	0.00025333
MYO1D|ENSG00000176658|protein_coding	-1.741624739	4.292597613	2.79E-05	0.000257087
HERC1|ENSG00000103657|protein_coding	-1.174260257	6.528626591	2.83E-05	0.000260133
CTXN2|ENSG00000233932|protein_coding	-1.566619698	-0.371026654	2.83E-05	0.000260304
ABCC4|ENSG00000125257|protein_coding	1.453336295	4.438684514	2.88E-05	0.000263732
SUGCT|ENSG00000175600|protein_coding	1.552055347	2.048415857	2.88E-05	0.000263732
CCDC110|ENSG00000168491|protein_coding	-1.529549108	-0.450034071	2.88E-05	0.000263825
RPP25|ENSG00000178718|protein_coding	-1.783784448	2.366528099	2.89E-05	0.000264318
DSCC1|ENSG00000136982|protein_coding	1.512593649	2.731750847	2.89E-05	0.000264509
TRAPPC10|ENSG00000160218|protein_coding	-1.090580359	4.515520389	2.90E-05	0.000265282
KCNA1|ENSG00000111262|protein_coding	-2.470899433	3.093709422	2.90E-05	0.000265282
SH3PXD2A|ENSG00000107957|protein_coding	-1.502207054	5.723598616	2.94E-05	0.00026825
ABCC12|ENSG00000140798|protein_coding	-2.723930141	-0.619057841	2.95E-05	0.000269421
ANKRD34C|ENSG00000235711|protein_coding	-2.835651987	-0.700187418	2.96E-05	0.000269892
BTN3A2|ENSG00000186470|protein_coding	2.434882711	5.560049706	2.97E-05	0.000270177
PHETA1|ENSG00000198324|protein_coding	1.249572932	4.353991839	2.97E-05	0.000270242
PTPRN2|ENSG00000155093|protein_coding	-1.373404983	6.872494425	3.00E-05	0.000272972
LDHAL6A|ENSG00000166800|protein_coding	-1.62529952	-1.953660903	3.01E-05	0.000273423
KIAA0930|ENSG00000100364|protein_coding	-1.050089317	7.136598839	3.03E-05	0.000275166
SULT1C4|ENSG00000198075|protein_coding	2.280538964	4.823493735	3.06E-05	0.000277349
SLC9A1|ENSG00000090020|protein_coding	-1.18243504	4.870691405	3.10E-05	0.000280781
CALCRL|ENSG00000064989|protein_coding	3.116768069	6.701143205	3.10E-05	0.000280781
GBX2|ENSG00000168505|protein_coding	5.25463362	2.55795624	3.11E-05	0.000281503
RPS13|ENSG00000110700|protein_coding	1.597377822	8.291315893	3.16E-05	0.000285806
GPR12|ENSG00000132975|protein_coding	-2.309182355	2.296276662	3.16E-05	0.000285806
NKAIN2|ENSG00000188580|protein_coding	-2.217399969	4.240560365	3.18E-05	0.000286617
APPL2|ENSG00000136044|protein_coding	1.04015344	6.565809775	3.18E-05	0.000287283
XRN2|ENSG00000088930|protein_coding	1.065584088	6.243068252	3.21E-05	0.000289145
RBL1|ENSG00000080839|protein_coding	1.494889502	3.711097413	3.22E-05	0.000290364
SYNGR4|ENSG00000105467|protein_coding	-2.294649545	-1.928331229	3.22E-05	0.000290364
NUSAP1|ENSG00000137804|protein_coding	4.416151274	4.799882808	3.24E-05	0.000291125
LYPD6B|ENSG00000150556|protein_coding	-2.441168631	-1.172790206	3.24E-05	0.000291125
PRKCD|ENSG00000163932|protein_coding	-1.407112772	4.424010206	3.24E-05	0.000291125
FAM81A|ENSG00000157470|protein_coding	-1.864688348	3.987206369	3.24E-05	0.000291125
DNASE2|ENSG00000105612|protein_coding	1.160225382	5.986904599	3.24E-05	0.000291125
RHOF|ENSG00000139725|protein_coding	-1.324756847	0.15709682	3.27E-05	0.000292872
BARD1|ENSG00000138376|protein_coding	1.804531418	3.860397983	3.27E-05	0.000293101
KIF20A|ENSG00000112984|protein_coding	5.494270729	3.039930065	3.28E-05	0.000294227
RUNDC3A|ENSG00000108309|protein_coding	-1.827643672	6.938968789	3.30E-05	0.000295281
ATAD2|ENSG00000156802|protein_coding	1.71196244	4.852386592	3.32E-05	0.000296889
DMXL2|ENSG00000104093|protein_coding	-1.089626519	5.921888611	3.33E-05	0.000297314
FAM241A|ENSG00000174749|protein_coding	-1.372783778	1.393800357	3.33E-05	0.000297615
IFNAR2|ENSG00000159110|protein_coding	1.002585843	4.177319878	3.33E-05	0.000297615
CENPQ|ENSG00000031691|protein_coding	1.13314118	3.560877414	3.33E-05	0.000297615
GABRG2|ENSG00000113327|protein_coding	-2.657275865	4.919547857	3.34E-05	0.000297904
PRKX|ENSG00000183943|protein_coding	2.22212477	5.649872082	3.35E-05	0.000299034
KIF18B|ENSG00000186185|protein_coding	3.570377379	3.730519202	3.36E-05	0.000299237
SIX1|ENSG00000126778|protein_coding	4.316500888	3.209566311	3.36E-05	0.000299499
ARHGEF26|ENSG00000114790|protein_coding	1.584348797	6.281770347	3.37E-05	0.00029963
CSRNP3|ENSG00000178662|protein_coding	-1.557749995	5.066156105	3.37E-05	0.000300034
TMEM244|ENSG00000203756|protein_coding	-2.582577801	-3.546615434	3.38E-05	0.00030059
LMNB1|ENSG00000113368|protein_coding	2.860063566	5.119354031	3.44E-05	0.000304946
CCDC58|ENSG00000160124|protein_coding	1.019483913	3.262798024	3.45E-05	0.000306002
SLC25A27|ENSG00000153291|protein_coding	-1.641652925	4.452395051	3.48E-05	0.000308116
RHOV|ENSG00000104140|protein_coding	-2.199380359	-0.505954048	3.52E-05	0.000311346
ZNF621|ENSG00000172888|protein_coding	1.009189233	5.646011828	3.52E-05	0.000311866
TMEM240|ENSG00000205090|protein_coding	-1.256059529	2.759127194	3.53E-05	0.00031204
MAPK13|ENSG00000156711|protein_coding	-1.693358371	2.733751862	3.59E-05	0.00031703
FLVCR2|ENSG00000119686|protein_coding	2.449833569	3.601555055	3.64E-05	0.000320882
TNFRSF19|ENSG00000127863|protein_coding	3.088741545	5.105129363	3.66E-05	0.000322725
ARHGAP20|ENSG00000137727|protein_coding	-1.591223076	3.160135189	3.68E-05	0.000323969
BMP1|ENSG00000168487|protein_coding	1.758427067	5.312189382	3.68E-05	0.000324064
ADAMTS16|ENSG00000145536|protein_coding	-2.095909275	0.72817881	3.70E-05	0.000325725
CLIP3|ENSG00000105270|protein_coding	-1.064776174	8.521482814	3.71E-05	0.000326354
AC026464.4|ENSG00000260914|protein_coding	-1.839617842	-3.534744273	3.74E-05	0.00032922
NPY5R|ENSG00000164129|protein_coding	-2.573114704	-0.570624604	3.79E-05	0.000332659
ATP4A|ENSG00000105675|protein_coding	-2.348402992	-2.808962884	3.80E-05	0.000333734
RELN|ENSG00000189056|protein_coding	-2.389961324	4.081675841	3.86E-05	0.000337934
RNF208|ENSG00000212864|protein_coding	-1.282239672	4.61885236	3.86E-05	0.000338544
FAM111B|ENSG00000189057|protein_coding	4.958743163	2.378852003	3.87E-05	0.000338794
LUZP1|ENSG00000169641|protein_coding	-1.121652299	5.084049492	3.87E-05	0.000339099
NECAP2|ENSG00000157191|protein_coding	1.467119433	6.255247965	3.89E-05	0.000340131
ZSWIM4|ENSG00000132003|protein_coding	1.419095997	4.329132463	3.89E-05	0.000340131
NCALD|ENSG00000104490|protein_coding	-1.466390755	6.41640093	3.89E-05	0.000340131
RPL23|ENSG00000125691|protein_coding	1.481996072	8.859223647	3.90E-05	0.000340392
PCDH1|ENSG00000156453|protein_coding	-1.170954029	6.091204448	3.90E-05	0.000340392
TRIM5|ENSG00000132256|protein_coding	2.237360183	3.909732225	3.90E-05	0.000340422
BCAS4|ENSG00000124243|protein_coding	-1.50591698	3.503145703	3.90E-05	0.000340422
AURKB|ENSG00000178999|protein_coding	5.634918683	2.949936905	3.92E-05	0.000341488
PANX2|ENSG00000073150|protein_coding	-1.772673478	3.345788993	3.97E-05	0.000345639
MEX3C|ENSG00000176624|protein_coding	1.141077875	5.889815039	3.98E-05	0.000346608
ECI2|ENSG00000198721|protein_coding	1.098116117	6.118803996	3.99E-05	0.000346802
SMIM30|ENSG00000214194|protein_coding	1.294813776	5.297224748	4.00E-05	0.000347925
GTSE1|ENSG00000075218|protein_coding	4.352377554	3.041874761	4.13E-05	0.000358774
HCRTR2|ENSG00000137252|protein_coding	-2.611817057	-2.930972637	4.14E-05	0.000359378
PLEKHD1|ENSG00000175985|protein_coding	-1.565986817	-0.315412638	4.15E-05	0.000360489
ODF2L|ENSG00000122417|protein_coding	-1.044549742	3.624915708	4.16E-05	0.00036068
APOC1|ENSG00000130208|protein_coding	2.946605917	6.872703234	4.17E-05	0.000361128
C15orf39|ENSG00000167173|protein_coding	1.654208724	4.901117539	4.21E-05	0.000364231
COL26A1|ENSG00000160963|protein_coding	-2.238818553	3.011906201	4.21E-05	0.000364487
GP6|ENSG00000088053|protein_coding	-1.585551789	-1.66549014	4.22E-05	0.00036493
TBC1D30|ENSG00000111490|protein_coding	-1.477302089	3.347269996	4.25E-05	0.000367897
RSU1|ENSG00000148484|protein_coding	1.076372474	6.162334422	4.29E-05	0.000371027
TSPAN16|ENSG00000130167|protein_coding	-1.988186993	-3.369273354	4.31E-05	0.000371909
KIF5A|ENSG00000155980|protein_coding	-2.015632077	8.494191542	4.34E-05	0.000374778
LRRC56|ENSG00000161328|protein_coding	-1.350614814	1.664810602	4.35E-05	0.000374966
TMEM253|ENSG00000232070|protein_coding	2.107866179	-1.371652926	4.36E-05	0.000375523
SGSM1|ENSG00000167037|protein_coding	-1.932460316	4.411155336	4.37E-05	0.000376124
TMEM56|ENSG00000152078|protein_coding	-1.714863919	3.847338524	4.38E-05	0.000376879
CKLF|ENSG00000217555|protein_coding	1.689887701	2.786585708	4.41E-05	0.00037958
GLYCTK|ENSG00000168237|protein_coding	1.625707096	2.780134518	4.43E-05	0.00038067
CMTM6|ENSG00000091317|protein_coding	1.427314465	5.674259335	4.43E-05	0.000381029
LPA|ENSG00000198670|protein_coding	-1.890714495	-1.929933782	4.46E-05	0.000383465
RPL7A|ENSG00000148303|protein_coding	1.474139648	9.647732314	4.49E-05	0.000385514
TGIF2|ENSG00000118707|protein_coding	1.971595638	4.149292047	4.51E-05	0.000387031
TICRR|ENSG00000140534|protein_coding	2.355801511	2.5589459	4.52E-05	0.000387031
IMPDH2|ENSG00000178035|protein_coding	1.414669352	7.293006861	4.53E-05	0.000387597
HIST4H4|ENSG00000197837|protein_coding	-1.731101561	-1.009165933	4.54E-05	0.000389005
ZEB1|ENSG00000148516|protein_coding	1.832699629	7.821386944	4.58E-05	0.00039118
CDS1|ENSG00000163624|protein_coding	-2.012073706	3.417504597	4.59E-05	0.000392114
SMIM6|ENSG00000259120|protein_coding	-2.19725026	-0.616784991	4.60E-05	0.000392559
ADAM23|ENSG00000114948|protein_coding	-1.273071848	5.652129471	4.61E-05	0.000393187
TANC1|ENSG00000115183|protein_coding	1.362476454	6.127054187	4.61E-05	0.000393187
SYNE2|ENSG00000054654|protein_coding	1.892470842	6.430926271	4.62E-05	0.000393187
PTH2R|ENSG00000144407|protein_coding	-2.234088691	0.16027861	4.62E-05	0.000393693
SLC30A8|ENSG00000164756|protein_coding	-2.36200513	-3.526459477	4.63E-05	0.000394508
BUB1|ENSG00000169679|protein_coding	4.300967484	3.479871465	4.69E-05	0.000398389
NCAPG|ENSG00000109805|protein_coding	4.966856959	3.159682907	4.71E-05	0.000399795
CBX2|ENSG00000173894|protein_coding	2.920790978	3.54253139	4.74E-05	0.000401871
DHCR24|ENSG00000116133|protein_coding	-1.532395849	6.966742233	4.75E-05	0.000402655
TSPAN10|ENSG00000182612|protein_coding	1.695527567	1.099862208	4.78E-05	0.000404896
CDC45|ENSG00000093009|protein_coding	4.693860864	2.665824005	4.78E-05	0.000404896
DPH6|ENSG00000134146|protein_coding	1.026715611	3.291240912	4.79E-05	0.000404896
BRSK2|ENSG00000174672|protein_coding	-1.57296835	5.606561448	4.79E-05	0.000404896
C2CD4B|ENSG00000205502|protein_coding	-2.255629011	-1.13264599	4.80E-05	0.000405679
HIBADH|ENSG00000106049|protein_coding	1.257628927	5.596977344	4.80E-05	0.000405679
ZNF19|ENSG00000157429|protein_coding	1.00855939	2.192139912	4.81E-05	0.000406391
GPR161|ENSG00000143147|protein_coding	1.620450458	5.25325521	4.82E-05	0.000406656
PKLR|ENSG00000143627|protein_coding	-1.987039933	-2.792846941	4.86E-05	0.000409576
OXGR1|ENSG00000165621|protein_coding	-2.21116731	-1.821160265	4.87E-05	0.000410263
PDGFC|ENSG00000145431|protein_coding	1.699403059	5.03418001	4.89E-05	0.000411743
ZNF385B|ENSG00000144331|protein_coding	-2.246931164	1.959875001	4.89E-05	0.000411743
SELE|ENSG00000007908|protein_coding	-2.99878358	0.070650795	4.90E-05	0.000412292
WDR76|ENSG00000092470|protein_coding	2.289097181	3.52802422	4.90E-05	0.000412356
CHRNB2|ENSG00000160716|protein_coding	-1.89640978	4.793761794	4.91E-05	0.000412659
CLEC2L|ENSG00000236279|protein_coding	-2.517279138	2.321231556	4.91E-05	0.000412719
PDE4A|ENSG00000065989|protein_coding	-1.281264118	5.102118033	4.95E-05	0.000415944
OR6B3|ENSG00000178586|protein_coding	-3.367787741	-4.10388982	4.96E-05	0.000416064
ISM2|ENSG00000100593|protein_coding	-2.055357404	-1.484935575	4.98E-05	0.0004175
SECISBP2L|ENSG00000138593|protein_coding	-1.05957553	7.058062138	4.98E-05	0.0004175
CAPN13|ENSG00000162949|protein_coding	-2.365916413	-0.8354884	4.99E-05	0.000417983
NEFM|ENSG00000104722|protein_coding	-2.829111641	5.573646023	5.00E-05	0.000418217
FRMD4B|ENSG00000114541|protein_coding	-1.359341342	4.309423332	5.05E-05	0.000422063
ASPHD1|ENSG00000174939|protein_coding	-1.73072823	5.112086475	5.13E-05	0.000428468
PDLIM2|ENSG00000120913|protein_coding	1.04184082	4.481371612	5.13E-05	0.000428849
PDSS1|ENSG00000148459|protein_coding	1.16392675	2.680585168	5.14E-05	0.000429037
EFNB3|ENSG00000108947|protein_coding	-1.465597932	5.631031747	5.15E-05	0.000430067
TFDP1|ENSG00000198176|protein_coding	1.028422641	6.296513269	5.16E-05	0.000430219
VAT1|ENSG00000108828|protein_coding	1.232941329	7.508642284	5.20E-05	0.000433065
MYBL2|ENSG00000101057|protein_coding	6.554142482	4.416704606	5.24E-05	0.000436015
DLL3|ENSG00000090932|protein_coding	4.691308346	7.707872652	5.24E-05	0.000436015
GPC2|ENSG00000213420|protein_coding	2.647186324	4.325743311	5.25E-05	0.000436566
FN3K|ENSG00000167363|protein_coding	-1.160324773	5.627925568	5.31E-05	0.000441173
ZNF558|ENSG00000167785|protein_coding	1.117849169	4.931267969	5.34E-05	0.000443046
AJUBA|ENSG00000129474|protein_coding	2.551917922	3.023715198	5.35E-05	0.000443426
SORBS3|ENSG00000120896|protein_coding	1.112446523	7.107251423	5.36E-05	0.000444202
PPM1J|ENSG00000155367|protein_coding	-1.668365764	0.904136924	5.36E-05	0.000444215
SVIP|ENSG00000198168|protein_coding	-1.332393484	4.37314012	5.36E-05	0.000444215
QSER1|ENSG00000060749|protein_coding	1.233784949	5.870049559	5.38E-05	0.000445096
RPL5|ENSG00000122406|protein_coding	1.504408464	9.33546634	5.39E-05	0.000445374
ZFAND6|ENSG00000086666|protein_coding	1.054266317	6.059507532	5.40E-05	0.000446368
DTL|ENSG00000143476|protein_coding	4.102677387	3.328132422	5.40E-05	0.000446368
CAMK4|ENSG00000152495|protein_coding	-2.174337023	4.6374477	5.44E-05	0.000448878
ZNF90|ENSG00000213988|protein_coding	2.174146348	1.425977357	5.44E-05	0.000448878
TPD52|ENSG00000076554|protein_coding	-1.223835158	5.85383864	5.46E-05	0.000450021
ASF1B|ENSG00000105011|protein_coding	4.66846171	3.369194976	5.49E-05	0.000452385
MAPKAPK2|ENSG00000162889|protein_coding	1.065639095	6.586065204	5.61E-05	0.000460997
ZNF813|ENSG00000198346|protein_coding	1.181107122	2.386610029	5.68E-05	0.00046595
MCM3|ENSG00000112118|protein_coding	1.352897138	6.111541035	5.69E-05	0.000466388
GABRD|ENSG00000187730|protein_coding	-2.212705798	4.666121897	5.69E-05	0.000466388
STMN4|ENSG00000015592|protein_coding	-1.718283789	6.581962035	5.72E-05	0.000468504
EIF5B|ENSG00000158417|protein_coding	1.128841155	7.28245162	5.73E-05	0.000469288
TROAP|ENSG00000135451|protein_coding	5.342303703	2.960216805	5.76E-05	0.000470795
FCGRT|ENSG00000104870|protein_coding	1.780135078	6.986310201	5.81E-05	0.000474544
DLGAP5|ENSG00000126787|protein_coding	5.975713867	2.562757633	5.82E-05	0.000474875
BTN3A1|ENSG00000026950|protein_coding	1.560505444	5.121017093	5.83E-05	0.000475501
KLHL26|ENSG00000167487|protein_coding	-1.733951554	3.913963286	5.84E-05	0.000476773
ZNF69|ENSG00000198429|protein_coding	1.440824868	1.9512423	5.88E-05	0.000478976
RAET1L|ENSG00000155918|protein_coding	-2.995843437	-3.956923814	5.90E-05	0.000480532
TP53I3|ENSG00000115129|protein_coding	2.160485812	4.056421281	5.91E-05	0.000481223
RNPEP|ENSG00000176393|protein_coding	1.034997592	5.340421206	5.92E-05	0.000481584
KCNA2|ENSG00000177301|protein_coding	-1.676842495	3.404523271	5.93E-05	0.000481997
MGME1|ENSG00000125871|protein_coding	1.172456507	4.043679238	5.94E-05	0.000482432
FMNL1|ENSG00000184922|protein_coding	-1.384026673	4.533450979	5.94E-05	0.000482432
PCDH9|ENSG00000184226|protein_coding	-1.439512209	6.717638798	5.97E-05	0.000485048
ATP1A1|ENSG00000163399|protein_coding	-1.087209931	8.777300027	6.02E-05	0.000488288
PPIL3|ENSG00000240344|protein_coding	1.056087766	4.462745091	6.09E-05	0.000493263
HCN2|ENSG00000099822|protein_coding	-1.489976726	5.626181907	6.10E-05	0.000494395
CHST9|ENSG00000154080|protein_coding	4.147407685	5.564579721	6.13E-05	0.000496052
CDH13|ENSG00000140945|protein_coding	-1.706377499	5.439613635	6.13E-05	0.000496052
KIAA1324L|ENSG00000164659|protein_coding	-1.339150872	4.587189077	6.16E-05	0.000497987
POU6F2|ENSG00000106536|protein_coding	-2.245630456	0.183440451	6.19E-05	0.000500202
CCDC68|ENSG00000166510|protein_coding	-1.616243725	0.56328527	6.21E-05	0.000501272
SEMA6B|ENSG00000167680|protein_coding	-1.551137598	6.13888135	6.21E-05	0.000501272
HTR6|ENSG00000158748|protein_coding	-2.418279948	-1.180397341	6.21E-05	0.000501272
REPS2|ENSG00000169891|protein_coding	-1.887699663	5.491526726	6.21E-05	0.000501318
KCNH5|ENSG00000140015|protein_coding	-2.696560278	1.848814752	6.23E-05	0.00050248
PARP4|ENSG00000102699|protein_coding	1.132378717	5.569345677	6.24E-05	0.000502832
KCNJ9|ENSG00000162728|protein_coding	-1.972150909	5.673899507	6.25E-05	0.000503648
FAM111A|ENSG00000166801|protein_coding	1.929458942	4.776508785	6.27E-05	0.000504559
LMO4|ENSG00000143013|protein_coding	-1.06045221	7.084663033	6.28E-05	0.000505581
ACTRT3|ENSG00000184378|protein_coding	-1.734096599	-0.361973545	6.34E-05	0.000509268
TMCC2|ENSG00000133069|protein_coding	-1.477988759	5.654493321	6.34E-05	0.000509636
RHCG|ENSG00000140519|protein_coding	-1.647665287	0.666777917	6.37E-05	0.000511879
GFRA4|ENSG00000125861|protein_coding	-2.688837101	-3.977121071	6.41E-05	0.000514129
SIK3|ENSG00000160584|protein_coding	-1.018073523	6.802903968	6.47E-05	0.000518817
ABTB1|ENSG00000114626|protein_coding	-1.170969137	4.725593627	6.52E-05	0.000522335
EPHA4|ENSG00000116106|protein_coding	-1.660537915	5.493200908	6.58E-05	0.000526102
RPS4X|ENSG00000198034|protein_coding	1.397499269	9.644066329	6.58E-05	0.000526102
TMEM100|ENSG00000166292|protein_coding	3.89683164	6.390462281	6.58E-05	0.000526102
TEX9|ENSG00000151575|protein_coding	2.234865926	3.099083966	6.58E-05	0.000526102
FAM131B|ENSG00000159784|protein_coding	-1.272306583	6.584390821	6.60E-05	0.000527344
AC068896.1|ENSG00000258539|protein_coding	-1.424502501	-1.182095121	6.62E-05	0.0005285
CCL28|ENSG00000151882|protein_coding	-2.077402114	-0.46861436	6.63E-05	0.000529008
CYP26A1|ENSG00000095596|protein_coding	-2.149108421	-0.657349845	6.67E-05	0.000531743
CAPN3|ENSG00000092529|protein_coding	-1.886917969	2.927442971	6.67E-05	0.000531743
TSPYL2|ENSG00000184205|protein_coding	-1.504241797	6.899331688	6.70E-05	0.000533744
BOC|ENSG00000144857|protein_coding	2.054403183	5.474961379	6.71E-05	0.000534097
LRFN1|ENSG00000128011|protein_coding	-1.081786472	3.635198245	6.73E-05	0.000535792
NKX6-2|ENSG00000148826|protein_coding	-2.302925324	4.077789257	6.74E-05	0.000535792
TLL2|ENSG00000095587|protein_coding	-1.785315319	1.466602608	6.75E-05	0.000536556
HOXD8|ENSG00000175879|protein_coding	7.959922941	2.298865864	6.77E-05	0.000537965
HJURP|ENSG00000123485|protein_coding	4.914670193	2.924781385	6.80E-05	0.000539803
NUPR2|ENSG00000185290|protein_coding	-2.596080426	-2.152933722	6.80E-05	0.000539817
POLD2|ENSG00000106628|protein_coding	1.059792683	7.0310918	6.96E-05	0.000551869
ERMN|ENSG00000136541|protein_coding	-2.342978064	6.79346954	7.00E-05	0.000554389
ST7|ENSG00000004866|protein_coding	1.004960203	5.459204732	7.07E-05	0.000559499
CLSTN2|ENSG00000158258|protein_coding	-1.797469262	6.175437548	7.10E-05	0.000562186
EGR3|ENSG00000179388|protein_coding	-2.040260897	4.960172201	7.11E-05	0.000562625
LFNG|ENSG00000106003|protein_coding	2.630504359	6.725979966	7.13E-05	0.000563758
TEF|ENSG00000167074|protein_coding	-1.454628701	6.162245503	7.16E-05	0.000565807
DRAM2|ENSG00000156171|protein_coding	1.174930216	5.117008012	7.18E-05	0.000566591
HIF1A|ENSG00000100644|protein_coding	1.472877136	7.999579563	7.29E-05	0.000574758
CHP2|ENSG00000166869|protein_coding	-2.294282649	-2.365279039	7.33E-05	0.000578116
SH2D4B|ENSG00000178217|protein_coding	-1.533769674	-2.514418398	7.40E-05	0.000582629
CACNA1G|ENSG00000006283|protein_coding	-1.9472435	4.000319647	7.44E-05	0.000585303
POT1|ENSG00000128513|protein_coding	1.024813076	5.114610591	7.47E-05	0.000588129
CD207|ENSG00000116031|protein_coding	4.397589853	-0.490551318	7.49E-05	0.000588693
NT5DC1|ENSG00000178425|protein_coding	-1.296787381	4.118128177	7.51E-05	0.000589788
CHRNA2|ENSG00000120903|protein_coding	-2.667549182	0.491053034	7.52E-05	0.000590109
SLC26A9|ENSG00000174502|protein_coding	-1.908258858	0.395072494	7.52E-05	0.000590471
NUP37|ENSG00000075188|protein_coding	1.374351913	3.47865024	7.55E-05	0.000592483
ACTN2|ENSG00000077522|protein_coding	-1.355546032	5.289485718	7.56E-05	0.000592657
RASGRF1|ENSG00000058335|protein_coding	-2.1978514	5.233584999	7.57E-05	0.000593034
CYP1A1|ENSG00000140465|protein_coding	-2.033793114	-1.211532784	7.57E-05	0.000593034
GIPR|ENSG00000010310|protein_coding	-1.853884706	0.736775399	7.60E-05	0.000595453
SIPA1L1|ENSG00000197555|protein_coding	-1.202636031	6.440403814	7.72E-05	0.000603868
CHSY3|ENSG00000198108|protein_coding	-1.676522837	1.682060634	7.73E-05	0.000604838
KCNQ2|ENSG00000075043|protein_coding	-1.651950399	7.440206854	7.80E-05	0.000609559
ATF7IP|ENSG00000171681|protein_coding	1.335313072	6.950464043	7.81E-05	0.000609905
CORO1C|ENSG00000110880|protein_coding	1.244968363	7.946161121	7.81E-05	0.000609905
LYRM9|ENSG00000232859|protein_coding	-1.06110671	4.104922979	7.82E-05	0.000610705
NBPF9|ENSG00000269713|protein_coding	1.259593408	3.327049057	7.83E-05	0.000611003
SMIM22|ENSG00000267795|protein_coding	-1.814714647	-1.566014626	7.87E-05	0.000613699
REM2|ENSG00000139890|protein_coding	-1.413336768	-0.194507919	7.88E-05	0.000614185
ZDBF2|ENSG00000204186|protein_coding	-1.551096726	3.99544822	7.89E-05	0.000614193
MAP1B|ENSG00000131711|protein_coding	-1.149287957	9.46435333	7.91E-05	0.000615967
LYPD5|ENSG00000159871|protein_coding	-1.371902966	2.763673794	8.10E-05	0.000628944
FAM181B|ENSG00000182103|protein_coding	2.099759683	7.372784236	8.12E-05	0.000630666
TDRD5|ENSG00000162782|protein_coding	-1.994310966	-1.063701447	8.18E-05	0.000634913
PRTG|ENSG00000166450|protein_coding	2.184570543	3.35547847	8.23E-05	0.00063796
CFC1|ENSG00000136698|protein_coding	-2.423841839	-3.438737294	8.38E-05	0.00064898
GPR137C|ENSG00000180998|protein_coding	-1.051630723	3.856164651	8.44E-05	0.000653419
APOBEC3B|ENSG00000179750|protein_coding	4.014697678	0.87795362	8.47E-05	0.000654942
ORAI3|ENSG00000175938|protein_coding	1.116191444	3.452950156	8.47E-05	0.000655287
FGF13|ENSG00000129682|protein_coding	-1.996913927	4.461951449	8.49E-05	0.000655809
PTGES3L|ENSG00000267060|protein_coding	-1.146553587	-0.277383382	8.51E-05	0.000656793
MAG|ENSG00000105695|protein_coding	-2.379580689	7.041503024	8.51E-05	0.000656793
PLA2G4D|ENSG00000159337|protein_coding	-2.349488356	-3.156952097	8.53E-05	0.000658163
BRAT1|ENSG00000106009|protein_coding	1.079471941	6.367572639	8.56E-05	0.000659991
BMF|ENSG00000104081|protein_coding	2.433260489	3.742593419	8.70E-05	0.000669731
PNLDC1|ENSG00000146453|protein_coding	-2.02051365	-0.844865564	8.72E-05	0.000671018
HECTD4|ENSG00000173064|protein_coding	-1.139354931	6.824527764	8.80E-05	0.000676394
HNRNPA1P48|ENSG00000224578|protein_coding	1.942628062	2.094098176	8.85E-05	0.00067858
AKAP11|ENSG00000023516|protein_coding	-1.124806451	6.958529471	8.91E-05	0.000682305
ARNT2|ENSG00000172379|protein_coding	-1.0433928	8.465619516	8.95E-05	0.000685077
MARCH3|ENSG00000173926|protein_coding	1.590825715	4.325460895	8.97E-05	0.000685991
EBPL|ENSG00000123179|protein_coding	1.219025196	3.989107785	9.08E-05	0.000693293
ENAH|ENSG00000154380|protein_coding	1.273447367	7.832540631	9.16E-05	0.000698738
CBLB|ENSG00000114423|protein_coding	1.530733596	4.646836607	9.33E-05	0.000710609
PRRG1|ENSG00000130962|protein_coding	-1.313860664	4.550572847	9.38E-05	0.000714092
[truncated: 1,985 more rows]
